# Supplementary material for: 1-{(E)-[3-(1H-Imidazol-1-yl)-1-phenyl­propyl­idene]amino}-3-(2-methyl­phen­yl)urea
Source: Acta Crystallogr Sect E Struct Rep Online. 2012 May 23;68(Pt 6):o1848–9. doi: 10.1107/S1600536812022659 (PMC3379417; doi:10.1107/S1600536812022659)
Supplement: Supplementary file 2 [file e-68-o1848-Isup2.hkl]

# 
# h,k,l, Fc-squared, Fo-squared, sigma(Fo-squared) and status flag 
# 
data_I
_shelx_title '  Pna21   1613 Friedel pairs merged' 
_shelx_refln_list_code          4 
_shelx_F_calc_maximum      186.12 
_exptl_crystal_F_000       736.00 
_reflns_d_resolution_high  0.7680 
 
loop_ 
 _symmetry_equiv_pos_as_xyz 
 'x, y, z' 
 '-x, -y, z+1/2' 
 'x+1/2, -y+1/2, z' 
 '-x+1/2, y+1/2, z+1/2' 
 
_cell_length_a    20.5220 
_cell_length_b    14.1916 
_cell_length_c     6.0060 
_cell_angle_alpha  90.000 
_cell_angle_beta   90.000 
_cell_angle_gamma  90.000 
 
_shelx_F_squared_multiplier     1.000 
 
loop_ 
 _refln_index_h 
 _refln_index_k 
 _refln_index_l 
 _refln_F_squared_calc 
 _refln_F_squared_meas 
 _refln_F_squared_sigma 
 _refln_observed_status 
   4   0   0      367.05      344.09     18.73 o 
   6   0   0    20694.47    20461.46    121.53 o 
   8   0   0     1999.17     1969.46     43.58 o 
  10   0   0       90.09       78.25     10.15 o 
  12   0   0      269.48      276.12     20.36 o 
  14   0   0      205.19      192.29     26.52 o 
  16   0   0     1604.12     1652.44     57.99 o 
  18   0   0        0.75      138.68     27.39 o 
  20   0   0      143.25      199.08     34.86 o 
  22   0   0       95.60      229.21     36.78 o 
  24   0   0      473.64      549.44     60.11 o 
  26   0   0       55.83       75.49     26.26 o 
   2   1   0     5169.98     5054.40     51.69 o 
   3   1   0       25.64       38.22      6.14 o 
   4   1   0       97.07       78.21      6.91 o 
   5   1   0     3930.80     3919.57     39.86 o 
   6   1   0     7370.93     7318.93     51.79 o 
   7   1   0       12.81       16.32      3.63 o 
   8   1   0       50.18       60.20      6.00 o 
   9   1   0     1976.01     1972.90     33.14 o 
  10   1   0       71.85      105.28     16.58 o 
  11   1   0       40.68       35.19      5.71 o 
  12   1   0       20.43       20.38     11.51 o 
  13   1   0      301.92      324.08     23.18 o 
  14   1   0        0.01        0.45      6.22 o 
  15   1   0       73.02       91.13     14.42 o 
  16   1   0      240.09      213.14     17.12 o 
  17   1   0       15.63       25.28      9.81 o 
  18   1   0      213.81      228.49     23.69 o 
  19   1   0       37.47       38.52     11.56 o 
  20   1   0        0.46        6.51      7.50 o 
  21   1   0        7.53       -2.55      8.34 o 
  22   1   0       15.42       18.36      9.55 o 
  23   1   0       89.67       85.65     16.78 o 
  24   1   0        7.61       33.60     16.66 o 
  25   1   0      107.99      109.62     19.33 o 
  26   1   0       44.32       48.63     19.45 o 
   0   2   0     3535.17     3169.34     49.10 o 
   1   2   0      260.58      227.60      9.80 o 
   2   2   0     9060.12     8767.06     63.03 o 
   3   2   0     1684.93     1615.45     43.82 o 
   4   2   0     3056.53     2910.27     56.69 o 
   5   2   0    11257.27    11149.88     84.51 o 
   6   2   0     2538.34     2460.00     35.94 o 
   7   2   0        8.41        8.40      3.60 o 
   8   2   0      729.26      742.13     22.50 o 
   9   2   0       24.44       17.13      4.65 o 
  10   2   0      639.53      575.09     22.17 o 
  11   2   0       76.43       98.99     10.13 o 
  12   2   0      390.88      377.78     19.87 o 
  13   2   0       29.48       10.03      7.55 o 
  14   2   0        2.54        7.22      7.59 o 
  15   2   0       95.14       92.84     20.25 o 
  16   2   0      234.38      225.39     24.01 o 
  17   2   0       58.58       81.22     14.58 o 
  18   2   0      118.24      127.83     18.04 o 
  19   2   0      521.65      549.85     37.39 o 
  20   2   0       17.93        7.78      7.84 o 
  21   2   0       57.33       62.35     23.76 o 
  22   2   0        0.51        6.94     12.63 o 
  23   2   0      207.82      200.38     25.45 o 
  24   2   0       11.60       11.15      7.19 o 
  25   2   0        8.89       10.45     10.74 o 
  26   2   0        0.65       -3.31     18.64 o 
   1   3   0     5812.95     5354.28     56.26 o 
   2   3   0     3696.50     3527.91     95.54 o 
   3   3   0      156.83      141.46     10.89 o 
   4   3   0     4067.21     4094.90     83.22 o 
   5   3   0     1610.42     1725.39     81.38 o 
   6   3   0       35.01       68.16     16.13 o 
   7   3   0      721.07      697.11     25.43 o 
   8   3   0     2247.95     2210.39     40.02 o 
   9   3   0      181.35      167.31     11.74 o 
  10   3   0      348.04      339.58     17.35 o 
  11   3   0      768.04      780.51     27.46 o 
  12   3   0       32.48       28.27     10.56 o 
  13   3   0      354.60      413.41     27.10 o 
  14   3   0      285.49      262.21     22.52 o 
  15   3   0      131.04      169.58     18.99 o 
  16   3   0       18.75       18.00      7.14 o 
  17   3   0     1221.64     1214.82     52.51 o 
  18   3   0        0.42       28.10     10.18 o 
  19   3   0       47.38       36.28     11.49 o 
  20   3   0      226.83      219.25     24.65 o 
  21   3   0        0.85       -4.99      8.30 o 
  22   3   0        0.05        0.79     10.29 o 
  23   3   0      339.62      305.59     31.55 o 
  24   3   0       55.15       55.28     14.80 o 
  25   3   0       92.09       83.47     17.65 o 
  26   3   0       70.52       83.00     17.98 o 
   0   4   0      234.35      247.06      8.86 o 
   1   4   0     1102.14     1032.30     17.75 o 
   2   4   0      131.74      136.98     11.14 o 
   3   4   0       39.30       65.18      8.97 o 
   4   4   0      448.63      493.30     21.98 o 
   5   4   0     1242.39     1417.91     56.01 o 
   6   4   0       39.11       43.13      7.73 o 
   7   4   0      875.59      856.25     31.93 o 
   8   4   0       14.24       34.73      8.60 o 
   9   4   0      238.30      222.29     23.34 o 
  10   4   0      630.46      646.30     31.01 o 
  11   4   0      450.13      483.10     22.25 o 
  12   4   0      435.49      469.49     27.87 o 
  13   4   0      520.67      570.41     31.96 o 
  14   4   0       72.41       69.71     12.51 o 
  15   4   0       95.20       86.01     11.39 o 
  16   4   0      559.63      546.63     34.48 o 
  17   4   0       33.93       27.21     14.89 o 
  18   4   0        8.43        5.27     16.14 o 
  19   4   0        0.98        1.09     12.32 o 
  20   4   0       28.01       51.00     24.93 o 
  21   4   0       18.20       18.44     12.29 o 
  22   4   0        3.92       -6.43      7.19 o 
  23   4   0       84.79      103.86     18.60 o 
  24   4   0      238.94      213.41     26.81 o 
  25   4   0       63.35       66.56     42.70 o 
  26   4   0      102.55       52.34     23.08 o 
   1   5   0     1998.57     1956.33     27.27 o 
   2   5   0      218.86      316.57     52.94 o 
   3   5   0      574.51      560.81     47.75 o 
   4   5   0     1156.37     1220.21     30.53 o 
   5   5   0      231.94      236.15     14.24 o 
   6   5   0     2209.17     2268.79     52.32 o 
   7   5   0      409.78      408.70     23.23 o 
   8   5   0      145.26      161.27     24.52 o 
   9   5   0       12.24        8.97      5.98 o 
  10   5   0      914.42      983.26     51.81 o 
  11   5   0      210.36      228.24     17.09 o 
  12   5   0      171.13      162.96     14.86 o 
  13   5   0      484.67      533.12     34.30 o 
  14   5   0      265.59      257.54     24.52 o 
  15   5   0      726.43      685.92     32.69 o 
  16   5   0       32.88       54.08     18.38 o 
  17   5   0       34.61       59.73     19.52 o 
  18   5   0       79.90       87.92     23.88 o 
  19   5   0      199.82      215.68     36.59 o 
  20   5   0        0.10       -1.68     10.59 o 
  21   5   0       43.94       25.80     15.62 o 
  22   5   0      110.97      158.28     34.21 o 
  23   5   0       92.64      100.63     20.19 o 
  24   5   0      214.68      247.86     32.55 o 
  25   5   0       23.19       31.15     13.20 o 
   0   6   0      194.70      247.96     25.83 o 
   1   6   0        5.18        5.79      2.39 o 
   2   6   0      409.11      428.68     14.59 o 
   3   6   0        0.03        3.73      6.03 o 
   4   6   0      977.98     1002.25     35.97 o 
   5   6   0     1241.77     1343.10     35.45 o 
   6   6   0        1.12       30.66     11.14 o 
   7   6   0      238.06      216.22     29.77 o 
   8   6   0      114.01      131.45     14.82 o 
   9   6   0        6.52       -0.21      4.47 o 
  10   6   0      471.88      520.61     49.24 o 
  11   6   0       42.16       44.68     15.64 o 
  12   6   0      247.52      271.00     25.05 o 
  13   6   0      326.40      294.12     26.76 o 
  14   6   0      242.76      208.24     18.13 o 
  15   6   0        2.23       54.21     32.37 o 
  16   6   0        1.41       -3.27      8.69 o 
  17   6   0       43.85       44.63     13.58 o 
  18   6   0      118.99      138.06     26.03 o 
  19   6   0       29.05       79.49     41.89 o 
  20   6   0       24.98       18.19     19.68 o 
  21   6   0        0.68       -2.25      8.98 o 
  22   6   0       33.58       39.67     13.92 o 
  23   6   0       64.18       62.17     17.12 o 
  24   6   0       54.05       54.45     17.82 o 
  25   6   0       12.17       21.85     20.25 o 
   1   7   0      784.04      837.28     27.45 o 
   2   7   0      638.16      664.67     19.48 o 
   3   7   0       24.54       24.98      4.04 o 
   4   7   0       28.49       29.17      6.86 o 
   5   7   0     1319.11     1466.63     39.34 o 
   6   7   0     2158.12     2358.81     51.02 o 
   7   7   0      358.64      427.23     41.64 o 
   8   7   0      768.22      411.30    438.46 o 
   9   7   0      677.51      759.99     56.12 o 
  10   7   0        0.27      -13.21     13.21 o 
  11   7   0      295.83      295.85     37.59 o 
  12   7   0      181.22      187.45     26.09 o 
  13   7   0        8.35        4.80      6.48 o 
  14   7   0       15.04       49.54     14.76 o 
  15   7   0       90.47      101.51     17.67 o 
  16   7   0       18.28       22.36     12.57 o 
  17   7   0       45.04       84.47     46.20 o 
  18   7   0        6.27        8.78     14.67 o 
  19   7   0       21.60       13.39      9.28 o 
  20   7   0       17.59       12.10      9.52 o 
  21   7   0        8.75       -3.70     27.34 o 
  22   7   0      404.83      388.16     39.23 o 
  23   7   0        1.50        6.70     10.06 o 
  24   7   0       11.39        5.98     13.15 o 
   0   8   0      420.38      509.15     40.61 o 
   1   8   0       30.73       38.60      9.30 o 
   2   8   0      116.82      133.61      9.41 o 
   3   8   0       50.65       55.25      6.25 o 
   4   8   0      157.57      178.91      7.30 o 
   5   8   0      288.45      346.38     20.50 o 
   6   8   0        0.45        0.49      4.91 o 
   7   8   0      907.68      933.90     34.69 o 
   8   8   0     1290.79     1472.66     78.14 o 
   9   8   0       19.16       18.77     12.74 o 
  10   8   0        0.01       -2.97      5.34 o 
  11   8   0       45.42       32.01      9.74 o 
  12   8   0      376.60      425.61     47.71 o 
  13   8   0      505.51      559.14     55.50 o 
  14   8   0        1.63        3.22      7.80 o 
  15   8   0        6.46       -2.90      8.70 o 
  16   8   0       72.89       91.79     19.09 o 
  17   8   0       46.33       57.01     15.00 o 
  18   8   0      144.06      161.53     24.74 o 
  19   8   0       37.74       35.83     13.34 o 
  20   8   0        7.11       40.91     15.09 o 
  21   8   0       23.90       45.62     21.20 o 
  22   8   0      141.66      141.35     25.56 o 
  23   8   0        4.58       25.83     18.41 o 
  24   8   0       77.00       81.33     54.54 o 
   1   9   0      200.55      217.91     16.60 o 
   2   9   0      302.01      339.16     16.47 o 
   3   9   0       12.59       42.20      7.80 o 
   4   9   0      371.93      458.53     17.95 o 
   5   9   0      297.10      276.56     17.25 o 
   6   9   0      425.65      464.67     21.41 o 
   7   9   0       52.37       60.90     13.49 o 
   8   9   0     1059.70     1060.23     70.36 o 
   9   9   0       10.55        5.85     12.33 o 
  10   9   0      219.13      224.03     34.21 o 
  11   9   0       71.64       65.36     22.60 o 
  12   9   0      318.53      307.41     41.90 o 
  13   9   0       98.41      129.22     29.90 o 
  14   9   0      454.12      488.52     38.48 o 
  15   9   0       41.07       37.92     13.02 o 
  16   9   0      351.88      353.45     34.48 o 
  17   9   0       26.63       26.72     11.94 o 
  18   9   0       15.80        1.78     19.12 o 
  19   9   0       13.16       28.34     12.55 o 
  20   9   0       73.87       71.93     25.64 o 
  21   9   0       54.64       85.57     20.58 o 
  22   9   0       26.84       21.64     11.82 o 
  23   9   0       73.38      105.73     23.34 o 
   0  10   0      108.09      112.32     22.81 o 
   1  10   0     1108.20     1047.21     46.08 o 
   2  10   0      926.28      884.59     42.70 o 
   3  10   0      482.78      518.55     21.08 o 
   4  10   0       64.12       50.27      7.40 o 
   5  10   0      896.73      858.21     29.29 o 
   6  10   0        4.42        9.17      5.65 o 
   7  10   0        0.03        0.99      4.37 o 
   8  10   0      104.49       94.79     13.18 o 
   9  10   0       26.53       17.94     14.00 o 
  10  10   0       33.75       35.13     17.14 o 
  11  10   0      295.76      279.17     40.44 o 
  12  10   0      664.61      700.64     64.53 o 
  13  10   0       93.22      111.25     27.65 o 
  14  10   0      413.97      531.26     59.30 o 
  15  10   0       10.75        5.56      9.35 o 
  16  10   0       87.61       74.81     17.07 o 
  17  10   0      172.41      152.46     23.44 o 
  18  10   0        3.36        7.13      9.41 o 
  19  10   0        0.02       -2.22      9.10 o 
  20  10   0       47.88       61.78     17.95 o 
  21  10   0      290.46      275.18     35.13 o 
  22  10   0      113.73      106.21     23.56 o 
   1  11   0       11.05        7.44      8.11 o 
   2  11   0      105.66       83.18     15.11 o 
   3  11   0      627.42      585.40     22.95 o 
   4  11   0     1124.97     1088.45     32.72 o 
   5  11   0     1035.33      963.94     31.86 o 
   6  11   0      163.26      165.23     16.10 o 
   7  11   0     2192.12     2326.10     52.88 o 
   8  11   0     1076.59     1068.97     43.01 o 
   9  11   0      913.08      922.85     41.18 o 
  10  11   0      125.89      132.21     29.76 o 
  11  11   0      287.00      403.84     50.30 o 
  12  11   0       17.85       11.62     12.80 o 
  13  11   0       17.45        4.81     13.58 o 
  14  11   0       21.45       52.79     22.21 o 
  15  11   0      217.66      263.43     44.18 o 
  16  11   0      127.02      161.38     25.75 o 
  17  11   0       48.82       45.38     27.35 o 
  18  11   0       55.57       72.72     18.97 o 
  19  11   0      157.61      144.91     24.78 o 
  20  11   0       51.00       31.79     16.09 o 
  21  11   0      207.52      264.88     35.34 o 
   0  12   0     1387.00     1458.37     84.89 o 
   1  12   0      701.38      706.15     67.76 o 
   2  12   0     1550.08     1560.49    108.56 o 
   3  12   0       20.47        8.46     11.52 o 
   4  12   0      184.86      194.66     14.60 o 
   5  12   0       44.21       44.87      8.00 o 
   6  12   0      124.18      135.85     13.25 o 
   7  12   0       14.88       12.24      6.55 o 
   8  12   0       46.50       44.36     11.49 o 
   9  12   0       89.13       92.42     13.80 o 
  10  12   0      439.24      495.03     56.02 o 
  11  12   0       13.46       -7.67     11.58 o 
  12  12   0     1041.50     1014.82     82.05 o 
  13  12   0      232.65      212.75     38.47 o 
  14  12   0        6.68       15.81     15.65 o 
  15  12   0      165.00      111.43     31.46 o 
  16  12   0      112.62       97.17     20.23 o 
  17  12   0       38.02      101.74     21.76 o 
  18  12   0      181.36      197.16     29.33 o 
  19  12   0        3.52        8.08     16.87 o 
  20  12   0       19.78       56.14     20.45 o 
   1  13   0       29.22       38.67     11.92 o 
   2  13   0      263.15      258.61     27.38 o 
   3  13   0     1084.47     1000.22     79.40 o 
   4  13   0      175.12      147.04     21.25 o 
   5  13   0      143.56      138.10     13.07 o 
   6  13   0       13.90       12.48      4.45 o 
   7  13   0      394.95      404.80     32.26 o 
   8  13   0       95.88       81.18     16.26 o 
   9  13   0        2.28        0.13     11.28 o 
  10  13   0       15.16        4.01     13.52 o 
  11  13   0      383.25      466.52     57.26 o 
  12  13   0       51.94       72.68     25.73 o 
  13  13   0        5.19        5.10     13.66 o 
  14  13   0        5.20       34.94     20.97 o 
  15  13   0      116.06      197.44     40.06 o 
  16  13   0       23.67       36.60     14.58 o 
  17  13   0      190.18      197.14     32.74 o 
  18  13   0        6.45      -10.56     10.56 o 
   0  14   0      197.05      188.59     33.95 o 
   1  14   0       16.33       29.86     11.82 o 
   2  14   0      435.80      457.68     37.38 o 
   3  14   0       25.05       11.06      9.68 o 
   4  14   0       25.83       21.34      9.46 o 
   5  14   0       40.39       42.55     14.25 o 
   6  14   0      149.54      128.83     33.79 o 
   7  14   0      430.57      432.05     37.29 o 
   8  14   0      804.05      809.69     51.45 o 
   9  14   0        0.03        9.07     15.06 o 
  10  14   0        0.02       -9.46     16.31 o 
  11  14   0       46.03       93.28     27.01 o 
  12  14   0      236.29      268.58     45.72 o 
  13  14   0      238.94      308.35     49.03 o 
  14  14   0       50.48       28.29     18.13 o 
  15  14   0       99.90       54.92     22.61 o 
  16  14   0       20.71       21.29     12.65 o 
  17  14   0      100.96      125.19     25.19 o 
   1  15   0       82.43       76.87     17.03 o 
   2  15   0       10.05       16.31     10.30 o 
   3  15   0      207.97      218.80     27.36 o 
   4  15   0        7.37        5.89     17.66 o 
   5  15   0      281.32      299.97     44.57 o 
   6  15   0        7.06       26.78     13.63 o 
   7  15   0       74.60       65.54     15.79 o 
   8  15   0      191.71      221.68     28.42 o 
   9  15   0       87.66       96.80     28.31 o 
  10  15   0       23.20       23.82     20.47 o 
  11  15   0        8.61       37.28     27.20 o 
  12  15   0        9.70      -11.55     15.64 o 
  13  15   0        0.09      -15.00     15.00 o 
  14  15   0       17.29        2.18     12.37 o 
  15  15   0        8.37       43.26     23.32 o 
   0  16   0        9.33       12.33     15.56 o 
   1  16   0       56.81       58.33     15.66 o 
   2  16   0        4.55       -1.16     10.12 o 
   3  16   0      221.61      277.37     31.79 o 
   4  16   0       36.80       33.02     32.72 o 
   5  16   0       77.76       92.51     18.85 o 
   6  16   0       12.93       12.18     14.92 o 
   7  16   0        8.90       -3.07      7.80 o 
   8  16   0      139.17      146.18     36.35 o 
   9  16   0       77.99       58.58     22.86 o 
  10  16   0      100.34      146.25     36.43 o 
  11  16   0       20.47       52.19     20.32 o 
  12  16   0        7.22       -6.54     15.71 o 
  13  16   0       21.78       33.20     20.31 o 
   1  17   0       24.04       22.05     10.49 o 
   2  17   0      108.22      154.45     24.85 o 
   3  17   0        0.60       23.92     12.06 o 
   4  17   0      314.79      442.37     42.14 o 
   5  17   0       29.29       27.67     10.72 o 
   6  17   0       44.47       48.81     18.21 o 
   7  17   0        0.72       27.00     13.45 o 
   8  17   0        4.58       22.46     17.11 o 
   9  17   0        4.18       20.99     20.37 o 
  10  17   0       14.60       -0.95     11.95 o 
   0  18   0        0.06      -19.07     20.35 o 
   1  18   0      219.80      269.52     33.80 o 
   2  18   0        0.00        0.13     15.63 o 
   3  18   0        0.69        3.36     11.84 o 
   4  18   0      209.41      303.54     35.84 o 
   5  18   0       45.70       74.38     19.38 o 
   6  18   0      101.12      140.04     25.10 o 
   2   0   1     1571.13     1592.37     27.63 o 
   4   0   1    34640.68    34027.93    120.26 o 
   6   0   1    17023.50    16842.31    102.73 o 
   8   0   1     6949.54     6833.26     78.81 o 
  10   0   1     3676.33     3385.25    180.27 o 
  12   0   1      245.82      232.00     18.76 o 
  14   0   1      583.11      614.68     27.18 o 
  16   0   1       82.31       70.27     12.62 o 
  18   0   1        6.78        0.62      9.89 o 
  20   0   1      156.71      165.96     21.19 o 
  22   0   1      317.13      319.82     30.86 o 
  24   0   1       13.36       11.99      8.78 o 
  26   0   1      155.68      195.52     38.73 o 
   0   1   1     4444.31     4275.86     28.61 o 
   1   1   1     4313.79     4125.98     24.02 o 
   2   1   1      201.85      169.19      4.42 o 
   3   1   1     4865.19     4722.16     42.19 o 
   4   1   1    13704.18    13210.23     65.15 o 
   5   1   1    15745.46    15532.62     99.00 o 
   6   1   1     3509.88     3515.69     31.89 o 
   7   1   1      432.66      415.35     11.03 o 
   8   1   1     1030.62      960.40     18.03 o 
   9   1   1       52.68       61.55      5.05 o 
  10   1   1     3285.51     3363.45     38.38 o 
  11   1   1     1734.73     1741.91     36.09 o 
  12   1   1      848.44      921.44     22.47 o 
  13   1   1      443.47      437.27     15.23 o 
  14   1   1      164.32      190.34     10.56 o 
  15   1   1      106.10       75.42     23.36 o 
  16   1   1       23.63       14.74      5.17 o 
  17   1   1      295.47      285.94     17.69 o 
  18   1   1       42.29       35.29      7.18 o 
  19   1   1      116.19      127.61     12.88 o 
  20   1   1      422.69      423.25     23.44 o 
  21   1   1        9.71       14.31     10.12 o 
  22   1   1       51.36       56.13     10.88 o 
  23   1   1       19.10       26.28      7.77 o 
  24   1   1       63.37       60.62     10.39 o 
  25   1   1       72.27       67.94     14.21 o 
  26   1   1       49.03       57.21     12.43 o 
   1   2   1     2188.89     2195.74     25.15 o 
   2   2   1     2159.81     2106.85     15.78 o 
   3   2   1     2395.95     2212.33     14.77 o 
   4   2   1     2660.33     2426.70     18.54 o 
   5   2   1     1433.03     1378.43     15.31 o 
   6   2   1     1624.74     1572.99     23.77 o 
   7   2   1      782.91      783.75     17.10 o 
   8   2   1     1798.17     1787.76     28.03 o 
   9   2   1      638.71      635.98     15.05 o 
  10   2   1      430.32      426.85     14.07 o 
  11   2   1      332.47      351.24     13.50 o 
  12   2   1      939.52      940.52     22.99 o 
  13   2   1      284.51      285.42     12.44 o 
  14   2   1       61.06       78.22      7.05 o 
  15   2   1      523.03      553.53     22.98 o 
  16   2   1      375.76      345.87     19.06 o 
  17   2   1       12.58       12.39      5.59 o 
  18   2   1       25.26       27.40      5.64 o 
  19   2   1       12.03       18.04      6.24 o 
  20   2   1       46.59       56.86      9.84 o 
  21   2   1       81.60       79.40     11.07 o 
  22   2   1       77.15       83.94     11.77 o 
  23   2   1      196.30      183.90     17.13 o 
  24   2   1      161.46      143.05     19.81 o 
  25   2   1       75.90       90.23     18.39 o 
  26   2   1       71.67       75.86     18.15 o 
   0   3   1     7723.98     7694.84     53.44 o 
   1   3   1      373.25      347.16      7.43 o 
   2   3   1       79.39       75.92      3.26 o 
   3   3   1      293.14      302.96      6.39 o 
   4   3   1      343.53      363.12      7.88 o 
   5   3   1     1244.99     1103.77     14.68 o 
   6   3   1      290.29      287.72      9.00 o 
   7   3   1      348.05      354.47     12.92 o 
   8   3   1       90.27       81.35      5.74 o 
   9   3   1     1296.33     1334.25     26.18 o 
  10   3   1      440.95      426.48     14.40 o 
  11   3   1      786.25      782.80     20.33 o 
  12   3   1     1610.48     1648.65     30.86 o 
  13   3   1      550.36      593.51     18.01 o 
  14   3   1      225.33      227.40     13.30 o 
  15   3   1      476.36      516.03     22.41 o 
  16   3   1      138.89      153.64     12.97 o 
  17   3   1       76.03       80.17     10.44 o 
  18   3   1       62.55       61.18      8.02 o 
  19   3   1      151.35      154.01     14.25 o 
  20   3   1       58.05       61.00      9.85 o 
  21   3   1      119.20      100.21     12.63 o 
  22   3   1        4.89       11.65      9.92 o 
  23   3   1       21.68        8.73      6.35 o 
  24   3   1       56.06       66.83     10.76 o 
  25   3   1       84.54       74.98     14.23 o 
  26   3   1       87.22      104.03     18.13 o 
   1   4   1       94.94       88.34      4.63 o 
   2   4   1      325.01      321.15      6.32 o 
   3   4   1      680.17      709.48     13.16 o 
   4   4   1      567.85      571.56     10.87 o 
   5   4   1      601.77      614.28     11.79 o 
   6   4   1     2723.72     2809.51     31.17 o 
   7   4   1      810.41      843.10     17.90 o 
   8   4   1      371.31      361.24     12.37 o 
   9   4   1      103.86       84.24     18.10 o 
  10   4   1      145.15      120.37     21.36 o 
  11   4   1      442.06      437.89     18.55 o 
  12   4   1       90.90       96.04      8.54 o 
  13   4   1      182.62      189.42     10.93 o 
  14   4   1      166.62      173.93     13.24 o 
  15   4   1       18.41        6.40      7.72 o 
  16   4   1      317.13      334.09     23.45 o 
  17   4   1       42.10       44.41      9.13 o 
  18   4   1        0.40       -1.51      3.86 o 
  19   4   1       66.32       95.96     11.83 o 
  20   4   1      173.12      148.39     17.64 o 
  21   4   1       24.20       33.05      8.90 o 
  22   4   1      429.93      426.18     30.78 o 
  23   4   1      105.23      133.89     17.98 o 
  24   4   1       62.66       37.99     10.29 o 
  25   4   1       33.07       56.64     12.82 o 
   0   5   1     1696.46     1754.27     26.86 o 
   1   5   1      267.16      289.04      8.70 o 
   2   5   1     2508.21     2668.27     29.98 o 
   3   5   1      162.11      164.50      6.58 o 
   4   5   1      773.15      810.72     12.71 o 
   5   5   1      532.73      533.82     14.76 o 
   6   5   1      287.84      312.26      9.28 o 
   7   5   1      172.04      168.47     10.43 o 
   8   5   1       95.73       86.35     17.08 o 
   9   5   1      227.42      222.61     13.15 o 
  10   5   1      846.01      882.07     26.56 o 
  11   5   1      553.84      593.15     22.66 o 
  12   5   1       84.16       82.84      7.61 o 
  13   5   1      109.21      132.96     10.90 o 
  14   5   1      146.09      156.68     15.98 o 
  15   5   1      159.21      153.68     13.35 o 
  16   5   1       49.84       49.84      8.73 o 
  17   5   1      105.16      108.80     12.92 o 
  18   5   1      532.77      571.70     24.46 o 
  19   5   1       99.63      105.13     12.77 o 
  20   5   1      109.76      123.59     14.17 o 
  21   5   1       31.23       44.40      8.93 o 
  22   5   1       11.29       -0.38     14.38 o 
  23   5   1       53.37       51.60     12.27 o 
  24   5   1      181.62      187.72     22.16 o 
  25   5   1       21.53       28.88     10.08 o 
   1   6   1      529.89      529.81     11.31 o 
   2   6   1     2295.51     2417.11     31.89 o 
   3   6   1      499.92      537.73     12.54 o 
   4   6   1      443.40      478.06     12.06 o 
   5   6   1      490.55      503.43     11.30 o 
   6   6   1      669.95      729.18     16.92 o 
   7   6   1       89.35       63.60     15.14 o 
   8   6   1      645.10      677.99     21.48 o 
   9   6   1      280.86      294.81     13.50 o 
  10   6   1      587.89      571.76     22.37 o 
  11   6   1       68.13       63.14      6.80 o 
  12   6   1      195.92      210.32     14.71 o 
  13   6   1      148.68       45.91     37.37 o 
  14   6   1      336.87      339.03     17.66 o 
  15   6   1      170.78      158.01     14.90 o 
  16   6   1       12.34       13.81      7.22 o 
  17   6   1      306.69      330.51     18.99 o 
  18   6   1      333.93      318.42     26.31 o 
  19   6   1       77.23       63.79     11.07 o 
  20   6   1      258.62      266.24     21.37 o 
  21   6   1       47.50       44.31     13.21 o 
  22   6   1       76.66       84.59     13.29 o 
  23   6   1       33.48       16.35     11.55 o 
  24   6   1      135.87      118.86     15.90 o 
  25   6   1       68.65       63.94     12.70 o 
   0   7   1     1260.71     1407.54     27.22 o 
   1   7   1     1166.06     1265.65     18.37 o 
   2   7   1      468.15      475.95     12.80 o 
   3   7   1     2074.28     2194.03     30.20 o 
   4   7   1     1268.32     1403.49     31.86 o 
   5   7   1      202.70      213.41     10.17 o 
   6   7   1       28.73       22.44      3.32 o 
   7   7   1      223.08      246.69      9.56 o 
   8   7   1        5.60        6.39      2.51 o 
   9   7   1       94.02       94.98      7.63 o 
  10   7   1        3.00        5.01      4.10 o 
  11   7   1       30.60       15.13     10.66 o 
  12   7   1      138.93       92.04     42.22 o 
  13   7   1      172.37      137.99     16.22 o 
  14   7   1       33.47       35.06      9.36 o 
  15   7   1      162.97      187.32     16.63 o 
  16   7   1      164.86      173.35     13.87 o 
  17   7   1       21.85       16.36      8.00 o 
  18   7   1       12.15        9.63     10.74 o 
  19   7   1       69.22       54.92     13.84 o 
  20   7   1      118.07      117.40     15.08 o 
  21   7   1       19.83        6.51      9.47 o 
  22   7   1       52.71       50.37     10.99 o 
  23   7   1       72.97       67.88     12.50 o 
  24   7   1       11.05       14.44      8.20 o 
   1   8   1       78.69       91.28      6.13 o 
   2   8   1       36.29       28.09      3.78 o 
   3   8   1      406.11      415.79     11.62 o 
   4   8   1      416.10      470.82     14.37 o 
   5   8   1      113.23      114.17      7.47 o 
   6   8   1       54.20       56.22      5.63 o 
   7   8   1      706.26      690.52     14.24 o 
   8   8   1       72.98       61.73      5.30 o 
   9   8   1      344.75      335.25     14.11 o 
  10   8   1      144.53      124.60     13.30 o 
  11   8   1      272.74      278.00     21.62 o 
  12   8   1      110.75      120.44     15.79 o 
  13   8   1       11.91       11.30      7.56 o 
  14   8   1      387.18      382.67     22.35 o 
  15   8   1      140.99      147.73     14.65 o 
  16   8   1       60.77       56.77     11.26 o 
  17   8   1      372.54      337.14     23.81 o 
  18   8   1      116.18      107.22     13.91 o 
  19   8   1       19.27       14.81      6.66 o 
  20   8   1       23.52       22.81      7.39 o 
  21   8   1      255.61      266.35     29.32 o 
  22   8   1      285.46      288.00     25.27 o 
  23   8   1      133.24      130.66     17.86 o 
   0   9   1      354.33      366.75     23.03 o 
   1   9   1      478.39      501.07     19.29 o 
   2   9   1       48.86       51.43      5.03 o 
   3   9   1      154.36      158.19      7.99 o 
   4   9   1      354.00      363.97     14.41 o 
   5   9   1      235.14      230.23     11.77 o 
   6   9   1       76.13       71.97      7.68 o 
   7   9   1       60.19       65.47      7.53 o 
   8   9   1        8.11       13.32      3.48 o 
   9   9   1      142.61      140.78      9.15 o 
  10   9   1      101.75       96.49      9.14 o 
  11   9   1       19.81       23.03      5.57 o 
  12   9   1      156.33      147.77     13.85 o 
  13   9   1      224.55      230.10     17.77 o 
  14   9   1      164.46      158.48     18.46 o 
  15   9   1      157.14      164.18     18.95 o 
  16   9   1      208.11      196.09     18.29 o 
  17   9   1      115.48      139.03     16.00 o 
  18   9   1       65.30       76.33     13.33 o 
  19   9   1      433.87      426.77     28.16 o 
  20   9   1       43.96       40.76     20.69 o 
  21   9   1       24.72       35.10      9.67 o 
  22   9   1      177.31      185.26     20.49 o 
  23   9   1       78.95       61.50     16.07 o 
   1  10   1      765.79      762.92     27.95 o 
   2  10   1      237.82      224.90      9.46 o 
   3  10   1      179.96      162.82      9.92 o 
   4  10   1      343.73      337.61     12.70 o 
   5  10   1      489.91      466.24     15.25 o 
   6  10   1      376.62      399.64     17.73 o 
   7  10   1       13.54        7.52      4.40 o 
   8  10   1      261.06      242.49     16.10 o 
   9  10   1      566.23      538.61     17.23 o 
  10  10   1      280.26      263.20     13.91 o 
  11  10   1      660.65      681.60     24.28 o 
  12  10   1      161.64      161.54     12.91 o 
  13  10   1      276.32      274.75     24.39 o 
  14  10   1      287.35      318.08     26.59 o 
  15  10   1      106.03      131.55     17.95 o 
  16  10   1      293.02      316.49     27.29 o 
  17  10   1      221.18      224.33     20.56 o 
  18  10   1      146.17      187.16     18.83 o 
  19  10   1       31.58       13.95      6.62 o 
  20  10   1      416.62      461.29     30.64 o 
  21  10   1      141.76      125.73     17.47 o 
  22  10   1       21.25       53.18     22.22 o 
   0  11   1     2782.60     2736.90     89.84 o 
   1  11   1     1143.89     1136.64     35.68 o 
   2  11   1     1013.74      923.23     29.13 o 
   3  11   1      388.82      377.03     11.96 o 
   4  11   1      624.56      629.21     17.41 o 
   5  11   1      231.90      250.28     11.45 o 
   6  11   1      218.96      200.26     10.65 o 
   7  11   1      749.33      762.28     28.53 o 
   8  11   1      317.72      314.66     18.85 o 
   9  11   1      178.74      181.07     18.31 o 
  10  11   1      229.72      198.95     24.55 o 
  11  11   1      349.17      400.15     34.97 o 
  12  11   1      362.40      364.88     34.19 o 
  13  11   1      138.17      136.68     22.15 o 
  14  11   1      112.12      121.40     17.86 o 
  15  11   1       50.34       59.34     12.72 o 
  16  11   1      128.90      138.95     23.89 o 
  17  11   1      327.96      346.50     26.23 o 
  18  11   1       25.14       40.19     10.37 o 
  19  11   1      274.88      299.91     25.04 o 
  20  11   1       45.25       36.37     14.32 o 
  21  11   1       29.27       20.98      8.43 o 
   1  12   1      162.78      157.87     14.60 o 
   2  12   1      732.85      697.47     29.65 o 
   3  12   1      164.16      158.60      9.47 o 
   4  12   1      512.14      506.97     14.27 o 
   5  12   1      270.03      270.15     10.95 o 
   6  12   1      266.23      251.57     10.21 o 
   7  12   1      125.59      130.65      9.26 o 
   8  12   1       24.58       19.00      7.75 o 
   9  12   1       79.07       68.43     14.13 o 
  10  12   1        7.65        2.78     14.62 o 
  11  12   1       94.84      113.27     19.17 o 
  12  12   1       77.31      102.53     20.01 o 
  13  12   1       65.04       38.13     13.82 o 
  14  12   1       23.21       12.92      9.50 o 
  15  12   1       16.78       12.21      7.90 o 
  16  12   1      340.67      387.39     31.95 o 
  17  12   1       29.15       23.58     10.18 o 
  18  12   1       10.77        8.67      9.31 o 
  19  12   1       56.88       52.04     16.33 o 
  20  12   1       64.50       61.62     17.79 o 
   0  13   1      178.23      143.65     20.49 o 
   1  13   1      108.53      109.59     14.60 o 
   2  13   1      456.17      439.76     24.74 o 
   3  13   1      888.66      872.19     34.78 o 
   4  13   1      127.95      117.92      9.09 o 
   5  13   1      817.04      817.74     42.21 o 
   6  13   1      239.51      254.87     15.36 o 
   7  13   1      594.63      581.96     29.99 o 
   8  13   1      260.31      251.08     13.93 o 
   9  13   1       61.26       53.33     11.30 o 
  10  13   1       20.49        4.41     12.50 o 
  11  13   1      511.81      513.84     41.82 o 
  12  13   1      248.40      247.61     29.95 o 
  13  13   1       56.13       78.02     18.87 o 
  14  13   1       33.45       39.51     11.51 o 
  15  13   1       11.68       16.33     10.46 o 
  16  13   1        7.55        6.15      8.76 o 
  17  13   1       47.77       47.18     14.53 o 
  18  13   1       35.64       38.22     10.79 o 
   1  14   1      227.09      240.76     19.04 o 
   2  14   1      213.60      199.64     17.64 o 
   3  14   1      101.68       97.80     15.56 o 
   4  14   1      281.53      297.28     21.71 o 
   5  14   1       95.11       90.73     12.40 o 
   6  14   1       53.53       68.47     11.72 o 
   7  14   1      104.14       90.65     14.31 o 
   8  14   1      125.53      156.85     18.98 o 
   9  14   1      208.90      219.30     22.75 o 
  10  14   1      122.14      126.70     22.14 o 
  11  14   1        9.16        4.42      8.40 o 
  12  14   1       66.67       43.28     14.21 o 
  13  14   1       12.93       20.90     25.32 o 
  14  14   1      178.70      239.66     26.13 o 
  15  14   1        8.12       35.88     11.38 o 
  16  14   1       47.50       42.89     12.55 o 
  17  14   1      147.87      136.31     21.27 o 
   0  15   1       66.49       54.02     21.50 o 
   1  15   1      357.77      335.25     23.48 o 
   2  15   1        0.95       -6.76      6.76 o 
   3  15   1       70.63       81.32     11.90 o 
   4  15   1       17.92       16.29      7.30 o 
   5  15   1       24.60       28.91      8.80 o 
   6  15   1        3.92        8.23      6.49 o 
   7  15   1        9.05        7.49     14.78 o 
   8  15   1       12.16       16.21      8.82 o 
   9  15   1      143.00      158.28     20.38 o 
  10  15   1      181.35      225.32     29.90 o 
  11  15   1       59.28       89.91     19.89 o 
  12  15   1      287.79      348.85     37.74 o 
  13  15   1       16.20       26.46     14.18 o 
  14  15   1       11.23       -0.38      8.23 o 
  15  15   1       13.25        7.71     10.73 o 
   1  16   1       65.52       86.26     12.98 o 
   2  16   1        9.98        6.62      6.70 o 
   3  16   1        3.51        5.56     10.10 o 
   4  16   1      111.90      123.64     15.34 o 
   5  16   1       28.34       26.86     14.56 o 
   6  16   1       21.48       16.30      6.93 o 
   7  16   1        3.18        6.73     10.44 o 
   8  16   1       55.00       81.39     15.13 o 
   9  16   1       88.63      111.81     17.73 o 
  10  16   1      130.63      111.40     22.45 o 
  11  16   1       49.46       45.61     15.96 o 
  12  16   1       44.88       54.43     24.42 o 
   0  17   1      209.49      281.90     33.41 o 
   1  17   1       26.38       19.93     14.94 o 
   2  17   1       53.11       42.43     14.11 o 
   3  17   1       70.95       75.06     13.01 o 
   4  17   1       40.47       47.07     10.98 o 
   5  17   1       48.16       52.55     11.12 o 
   6  17   1      288.88      341.37     30.60 o 
   7  17   1        0.39       11.96      9.05 o 
   8  17   1       54.29       67.75     21.30 o 
   9  17   1       11.65        6.24     12.51 o 
   1  18   1       15.62       16.73      8.22 o 
   2  18   1      217.02      223.17     21.93 o 
   3  18   1       19.81       20.09      8.54 o 
   4  18   1        8.49       16.22     13.83 o 
   0   0   2     2133.34     2113.97     35.81 o 
   2   0   2     2512.30     2326.19     54.33 o 
   4   0   2     1540.67     1639.37     29.99 o 
   6   0   2     2555.68     2562.88     33.13 o 
   8   0   2     1373.52     1425.82     27.43 o 
  10   0   2     6113.45     6557.04    107.69 o 
  12   0   2     1265.65     1241.45     32.73 o 
  14   0   2       16.79       10.70      7.52 o 
  16   0   2     1023.14      990.64     42.88 o 
  18   0   2       13.62       12.82      8.28 o 
  20   0   2      150.36      146.24     19.06 o 
  22   0   2       85.50      101.71     17.64 o 
  24   0   2       72.26       56.94     24.20 o 
   1   1   2      435.24      424.22      7.49 o 
   2   1   2       70.75       74.19      2.88 o 
   3   1   2      119.85      110.32      4.52 o 
   4   1   2      108.13       86.90      4.40 o 
   5   1   2      702.45      696.91     10.70 o 
   6   1   2      296.83      302.89     10.41 o 
   7   1   2      319.12      316.75     11.17 o 
   8   1   2      262.80      245.39      7.96 o 
   9   1   2     1765.93     1730.68     31.77 o 
  10   1   2     1903.19     1844.50     25.22 o 
  11   1   2     1664.30     1583.62     41.51 o 
  12   1   2      525.62      511.64     16.18 o 
  13   1   2     1099.65     1092.23     27.80 o 
  14   1   2      623.56      661.87     22.72 o 
  15   1   2      182.62      172.46     12.30 o 
  16   1   2       91.89      101.24     10.22 o 
  17   1   2      388.81      369.45     19.33 o 
  18   1   2      535.82      508.99     23.27 o 
  19   1   2      169.55      170.18     14.12 o 
  20   1   2      221.53      262.89     17.98 o 
  21   1   2       55.15       50.27      8.75 o 
  22   1   2        0.08       -2.01      5.07 o 
  23   1   2       61.47       80.26     13.54 o 
  24   1   2       21.47       20.03     25.45 o 
  25   1   2        8.44       21.16     12.83 o 
   0   2   2     1124.75     1133.47     16.44 o 
   1   2   2      408.89      371.32      7.37 o 
   2   2   2     1026.95     1050.10     11.34 o 
   3   2   2      824.27      834.70     10.72 o 
   4   2   2     1293.75     1250.39     15.20 o 
   5   2   2      258.05      283.29      7.37 o 
   6   2   2      592.67      626.08     12.50 o 
   7   2   2     1871.31     1884.95     24.19 o 
   8   2   2     3989.63     3991.57     64.44 o 
   9   2   2     1457.23     1498.02     27.13 o 
  10   2   2      721.49      676.00     16.88 o 
  11   2   2      788.54      785.50     16.00 o 
  12   2   2      596.76      611.20     16.03 o 
  13   2   2       11.23       17.37      4.21 o 
  14   2   2      376.23      348.34     26.15 o 
  15   2   2      765.45      787.83     28.28 o 
  16   2   2       82.61       69.78      9.82 o 
  17   2   2      677.23      686.38     26.27 o 
  18   2   2       37.64       34.10      7.21 o 
  19   2   2      124.31      135.12     12.81 o 
  20   2   2      437.88      476.30     24.12 o 
  21   2   2       74.25       65.13     11.90 o 
  22   2   2      125.88      140.03     13.84 o 
  23   2   2      102.06      135.43     17.95 o 
  24   2   2       65.07       60.96     23.99 o 
  25   2   2       32.82       12.69     10.48 o 
   1   3   2      106.77      108.26      4.39 o 
   2   3   2      770.95      781.04     10.02 o 
   3   3   2      113.08      111.43      4.03 o 
   4   3   2       11.16       16.91      2.21 o 
   5   3   2      449.67      461.43     10.40 o 
   6   3   2      345.18      372.63     10.88 o 
   7   3   2       94.32      114.29      6.53 o 
   8   3   2      569.78      571.92     11.64 o 
   9   3   2      360.38      321.68      9.41 o 
  10   3   2      597.03      591.74     13.53 o 
  11   3   2      220.71      223.26     10.95 o 
  12   3   2      204.79      147.10     31.06 o 
  13   3   2      421.49      403.06     15.33 o 
  14   3   2      133.38      135.24     14.50 o 
  15   3   2      167.49      142.94     12.61 o 
  16   3   2      307.38      283.97     21.62 o 
  17   3   2      148.78      132.81     17.60 o 
  18   3   2      124.65      120.61     15.35 o 
  19   3   2      252.69      266.43     22.66 o 
  20   3   2       12.13        5.77      6.56 o 
  21   3   2      194.92      195.40     20.41 o 
  22   3   2      135.08      145.23     18.10 o 
  23   3   2      126.06      135.70     17.83 o 
  24   3   2       14.88       16.41      8.24 o 
  25   3   2       85.04       85.66     20.07 o 
   0   4   2     3553.76     3631.33     65.67 o 
   1   4   2      178.75      177.52      5.99 o 
   2   4   2      513.41      516.39      9.41 o 
   3   4   2     2169.06     2296.79     21.08 o 
   4   4   2      476.99      479.46      9.30 o 
   5   4   2       68.48       57.89      4.05 o 
   6   4   2      545.34      596.76     11.43 o 
   7   4   2      456.64      452.83     12.00 o 
   8   4   2       22.95       31.22      3.39 o 
   9   4   2       39.46       40.45      3.79 o 
  10   4   2      534.15      519.14     13.37 o 
  11   4   2      378.35      390.38     14.29 o 
  12   4   2      182.29      179.39     10.26 o 
  13   4   2      126.73      142.11      8.85 o 
  14   4   2      126.56      129.55      9.38 o 
  15   4   2      420.61      431.10     18.09 o 
  16   4   2        1.45       -1.16      4.20 o 
  17   4   2        4.08       -1.27      3.95 o 
  18   4   2      414.50      409.23     23.48 o 
  19   4   2      107.93       99.71     12.40 o 
  20   4   2       32.65       20.43      9.05 o 
  21   4   2      203.35      205.50     18.19 o 
  22   4   2       23.18       31.02      8.37 o 
  23   4   2      128.51      120.99     14.64 o 
  24   4   2       58.52       73.68     17.03 o 
  25   4   2        0.38       34.80     47.19 o 
   1   5   2     1129.79     1200.96     17.67 o 
   2   5   2     1606.19     1723.81     19.24 o 
   3   5   2      854.65      900.93     13.42 o 
   4   5   2      460.48      481.00      9.90 o 
   5   5   2      190.30      206.64      9.62 o 
   6   5   2      271.57      271.78      9.22 o 
   7   5   2      325.94      338.34      9.21 o 
   8   5   2       82.46       81.64      5.40 o 
   9   5   2        9.34        7.71      4.42 o 
  10   5   2      204.66      188.75     18.54 o 
  11   5   2       63.15       56.72      5.99 o 
  12   5   2       64.64       76.28      7.29 o 
  13   5   2      186.26      190.58     10.36 o 
  14   5   2      640.85      631.46     19.22 o 
  15   5   2       13.58        8.87      4.24 o 
  16   5   2      471.54      479.84     20.26 o 
  17   5   2      149.72      130.05     11.02 o 
  18   5   2       89.86      105.68     12.65 o 
  19   5   2      203.26      176.70     16.33 o 
  20   5   2      188.46      188.29     19.96 o 
  21   5   2       61.49       59.91     13.38 o 
  22   5   2       31.94       26.61      9.09 o 
  23   5   2       21.46       23.53     25.64 o 
  24   5   2       67.46       64.53     17.30 o 
   0   6   2      545.19      606.96     16.98 o 
   1   6   2      606.79      642.01     21.49 o 
   2   6   2     3115.29     3282.70     29.07 o 
   3   6   2      316.16      332.50      9.29 o 
   4   6   2      607.77      572.42     27.66 o 
   5   6   2      122.55      114.55      6.33 o 
   6   6   2      743.08      782.24     17.65 o 
   7   6   2      302.66      307.85     13.16 o 
   8   6   2     1023.78     1043.92     21.81 o 
   9   6   2      112.01      123.68      7.54 o 
  10   6   2      187.99      175.55     10.04 o 
  11   6   2       52.63       49.60      5.60 o 
  12   6   2       20.02       16.69      3.61 o 
  13   6   2      198.18      194.60     11.68 o 
  14   6   2     1060.15     1062.06     27.81 o 
  15   6   2      118.70      113.46     10.27 o 
  16   6   2      364.66      363.19     20.03 o 
  17   6   2       56.21       55.57     10.05 o 
  18   6   2      149.08      150.18     15.69 o 
  19   6   2       34.24       49.57     11.82 o 
  20   6   2      102.29      112.96     17.00 o 
  21   6   2       99.48       94.16     13.48 o 
  22   6   2      165.57      169.65     17.96 o 
  23   6   2       52.45       53.53     13.90 o 
  24   6   2       36.21       21.07      8.23 o 
   1   7   2      512.43      512.50     12.81 o 
   2   7   2      295.65      296.22      8.92 o 
   3   7   2      265.70      253.21     14.29 o 
   4   7   2      202.80      170.80     33.45 o 
   5   7   2      844.88      800.13     19.77 o 
   6   7   2       49.62       44.07      5.09 o 
   7   7   2       44.24       36.37      4.76 o 
   8   7   2       25.38       28.82      4.45 o 
   9   7   2      220.71      219.54     12.12 o 
  10   7   2        2.43       10.90      3.38 o 
  11   7   2        2.60        1.22      2.79 o 
  12   7   2      571.19      582.27     19.95 o 
  13   7   2      191.07      203.56     12.35 o 
  14   7   2       49.66       35.58      5.93 o 
  15   7   2      114.62       97.51     10.14 o 
  16   7   2      380.17      392.84     27.32 o 
  17   7   2       32.24       29.19      8.13 o 
  18   7   2      183.64      163.73     16.26 o 
  19   7   2      294.45      289.90     22.24 o 
  20   7   2       20.26       20.43      8.03 o 
  21   7   2       43.83       35.66     11.19 o 
  22   7   2      129.81      131.99     16.20 o 
  23   7   2       54.45       69.14     13.13 o 
   0   8   2     1448.24     1566.65     33.13 o 
   1   8   2       33.24       27.31      3.03 o 
   2   8   2      261.97      240.47     12.73 o 
   3   8   2       11.71       12.60      3.37 o 
   4   8   2       63.42       86.68      7.89 o 
   5   8   2      661.96      655.80     17.76 o 
   6   8   2       92.09       91.25      7.75 o 
   7   8   2      231.95      239.76     11.29 o 
   8   8   2      180.53      179.35     13.74 o 
   9   8   2       19.79       20.15      4.53 o 
  10   8   2       11.54        5.20      3.34 o 
  11   8   2       76.61       56.42      6.51 o 
  12   8   2      108.25       96.49      8.79 o 
  13   8   2      832.81      762.88     27.76 o 
  14   8   2      166.43      167.32     15.44 o 
  15   8   2      197.00      195.80     20.26 o 
  16   8   2      353.15      425.17     30.08 o 
  17   8   2      147.24      159.20     27.63 o 
  18   8   2      254.83      274.02     21.56 o 
  19   8   2      187.65      216.26     19.74 o 
  20   8   2       16.15       29.05      9.39 o 
  21   8   2       76.07       68.19     11.86 o 
  22   8   2        4.86        8.25      7.17 o 
  23   8   2       59.59       77.90     18.64 o 
   1   9   2       38.51       35.21      4.80 o 
   2   9   2       77.62       62.00     11.93 o 
   3   9   2      545.36      575.52     16.77 o 
   4   9   2      375.88      366.98     18.79 o 
   5   9   2       10.85        8.49      5.01 o 
   6   9   2      180.61      175.57     11.79 o 
   7   9   2      191.12      182.26     12.10 o 
   8   9   2       36.45       30.59      7.62 o 
   9   9   2      370.16      369.41     20.83 o 
  10   9   2      331.17      334.42     23.76 o 
  11   9   2      832.28      807.76     26.69 o 
  12   9   2        8.22        8.83      3.09 o 
  13   9   2      291.56      273.39     16.77 o 
  14   9   2      613.59      643.05     35.71 o 
  15   9   2      224.14      209.37     21.35 o 
  16   9   2       29.38       34.46     29.44 o 
  17   9   2      584.81      597.42     31.98 o 
  18   9   2        9.08        0.52      8.18 o 
  19   9   2       67.37       89.50     13.72 o 
  20   9   2        9.13        8.00      5.61 o 
  21   9   2       49.22       57.00     15.06 o 
  22   9   2       11.56        8.74      6.52 o 
   0  10   2        1.29        1.33      1.38 o 
   1  10   2       60.81       27.03     12.42 o 
   2  10   2       59.32       51.55      6.57 o 
   3  10   2      207.64      195.22     11.08 o 
   4  10   2      310.70      288.65     17.66 o 
   5  10   2      385.80      374.03     20.21 o 
   6  10   2       60.38       56.61     10.61 o 
   7  10   2       70.18       70.26     13.44 o 
   8  10   2      326.79      317.23     22.45 o 
   9  10   2      158.77      146.34     13.99 o 
  10  10   2      185.41      147.88     16.74 o 
  11  10   2      510.38      501.43     30.72 o 
  12  10   2      330.10      292.23     23.94 o 
  13  10   2      266.78      242.48     22.60 o 
  14  10   2       40.89       48.30     11.10 o 
  15  10   2       16.89        5.35     15.07 o 
  16  10   2      237.45      249.99     27.16 o 
  17  10   2      167.29      169.08     20.96 o 
  18  10   2       22.14       12.86      9.27 o 
  19  10   2      208.85      196.26     19.85 o 
  20  10   2        0.54        2.49      7.94 o 
  21  10   2      153.47      160.90     18.79 o 
   1  11   2      679.80      656.89     43.28 o 
   2  11   2      325.30      329.88     19.72 o 
   3  11   2      230.44      199.74     15.39 o 
   4  11   2      617.50      573.35     39.42 o 
   5  11   2      565.04      580.48     30.65 o 
   6  11   2       63.01       63.41     11.08 o 
   7  11   2       28.33       30.49     16.29 o 
   8  11   2      533.92      550.62     30.69 o 
   9  11   2      471.95      467.37     28.77 o 
  10  11   2       60.17       39.52     19.35 o 
  11  11   2       42.92       51.24     10.94 o 
  12  11   2       24.93       23.72      8.86 o 
  13  11   2       33.84       31.47     11.24 o 
  14  11   2       21.23       13.50      7.08 o 
  15  11   2      271.59      278.08     26.12 o 
  16  11   2       12.13       13.70     16.16 o 
  17  11   2       94.07       93.55     16.41 o 
  18  11   2       39.50       48.05     10.84 o 
  19  11   2       92.34      123.52     16.05 o 
  20  11   2      103.26      100.24     14.35 o 
   0  12   2      334.92      273.76     26.31 o 
   1  12   2      122.74       49.06     29.72 o 
   2  12   2      213.59      126.59     32.27 o 
   3  12   2      131.70       68.95     37.66 o 
   4  12   2       60.06       34.59     19.79 o 
   5  12   2      147.57      165.72     17.81 o 
   6  12   2      932.14      868.70     39.36 o 
   7  12   2       69.57       84.39     18.65 o 
   8  12   2     1099.78     1059.39     44.32 o 
   9  12   2      339.18      339.47     25.70 o 
  10  12   2       81.13      101.83     15.34 o 
  11  12   2       68.65       85.23     15.90 o 
  12  12   2       32.48       28.25      8.28 o 
  13  12   2       22.01       27.57     10.60 o 
  14  12   2       90.34      103.95     16.34 o 
  15  12   2      175.32      179.62     21.60 o 
  16  12   2       99.10       93.10     15.87 o 
  17  12   2       10.17        6.25      7.92 o 
  18  12   2       29.11       20.50     13.01 o 
  19  12   2       31.02       39.98     13.55 o 
   1  13   2     1437.52     1392.11     43.39 o 
   2  13   2        2.34        4.65      2.84 o 
   3  13   2      447.86      400.77     23.74 o 
   4  13   2      172.67      180.03     15.99 o 
   5  13   2      111.96       41.01     33.23 o 
   6  13   2       22.97       14.38      9.57 o 
   7  13   2      314.59      305.98     25.10 o 
   8  13   2        4.58       -0.74      6.68 o 
   9  13   2       75.78       62.56     12.31 o 
  10  13   2      167.93      162.12     24.30 o 
  11  13   2       60.50       63.44     16.06 o 
  12  13   2       51.72       54.03     13.03 o 
  13  13   2       73.55       59.50     13.06 o 
  14  13   2        9.81        2.45      8.43 o 
  15  13   2      148.09      151.53     23.98 o 
  16  13   2        2.71        4.14     12.70 o 
  17  13   2        2.70        6.39     14.02 o 
   0  14   2      141.31      151.10     22.13 o 
   1  14   2      210.23      173.77     16.21 o 
   2  14   2       24.24       30.36     12.43 o 
   3  14   2       32.42       29.74      7.91 o 
   4  14   2       15.79        5.58      4.79 o 
   5  14   2      159.17      169.79     18.94 o 
   6  14   2       73.67       83.12     14.32 o 
   7  14   2        9.41       21.89     10.19 o 
   8  14   2       31.36       31.07      9.09 o 
   9  14   2       14.99       13.38      8.04 o 
  10  14   2      126.77      107.06     20.11 o 
  11  14   2       53.50       69.34     18.32 o 
  12  14   2      150.50      152.33     20.04 o 
  13  14   2      114.45      125.02     19.09 o 
  14  14   2       62.67       43.37     18.37 o 
  15  14   2        0.93       -4.35      8.48 o 
  16  14   2       33.57       30.58      9.66 o 
   1  15   2        1.05        8.98      6.62 o 
   2  15   2       27.86       40.38      9.18 o 
   3  15   2       92.32       92.12     13.06 o 
   4  15   2      112.03      136.07     16.90 o 
   5  15   2      209.21      186.09     20.79 o 
   6  15   2      216.16      221.95     23.03 o 
   7  15   2       27.38       37.69     10.75 o 
   8  15   2       46.62       72.82     23.04 o 
   9  15   2       32.53       29.69     16.15 o 
  10  15   2       77.35       89.11     19.93 o 
  11  15   2       10.53       20.84      9.93 o 
  12  15   2       14.18        2.31     12.40 o 
  13  15   2      141.93      129.36     20.91 o 
  14  15   2      403.86      514.87     38.91 o 
   0  16   2       62.78       30.26     13.74 o 
   1  16   2       74.53       75.53     16.11 o 
   2  16   2       13.27       19.86      7.93 o 
   3  16   2       12.39       -6.07      6.07 o 
   4  16   2       58.79       76.80     14.25 o 
   5  16   2      141.89      152.77     19.59 o 
   6  16   2       92.24      108.69     17.29 o 
   7  16   2       22.09       32.93     10.53 o 
   8  16   2       71.05       62.43     14.27 o 
   9  16   2      152.45      150.27     22.56 o 
  10  16   2       39.68       63.46     28.37 o 
  11  16   2       75.24       44.47     17.78 o 
   1  17   2       89.95       86.92     20.86 o 
   2  17   2       27.23       10.60      6.95 o 
   3  17   2       26.84       39.60      9.79 o 
   4  17   2        0.35       13.84      7.93 o 
   5  17   2        0.21       -8.56      8.56 o 
   6  17   2       51.68       84.39     15.80 o 
   7  17   2       73.65       87.92     16.23 o 
   2   0   3      435.46      425.86     10.43 o 
   4   0   3     3426.77     3667.79     78.35 o 
   6   0   3       83.88       93.20      7.69 o 
   8   0   3       61.70       64.00      3.76 o 
  10   0   3      337.83      333.11     21.77 o 
  12   0   3      174.57      299.88     13.42 o 
  14   0   3      141.11      129.86     23.28 o 
  16   0   3      487.89      453.13     36.96 o 
  18   0   3      134.38      182.99     18.43 o 
  20   0   3      545.61      458.82     58.96 o 
  22   0   3      506.89      448.47     60.46 o 
  24   0   3       97.27      163.80     39.00 o 
   0   1   3     1550.17     1568.71     25.87 o 
   1   1   3     1367.72     1431.31     17.22 o 
   2   1   3      529.71      550.64     10.91 o 
   3   1   3      448.56      441.92      9.26 o 
   4   1   3      654.52      738.17     12.95 o 
   5   1   3       29.07       39.76      3.65 o 
   6   1   3      155.72      173.80     10.85 o 
   7   1   3       21.82       30.99      3.41 o 
   8   1   3      276.49      246.19      7.74 o 
   9   1   3      189.20      203.32      7.46 o 
  10   1   3      510.92      530.63     15.28 o 
  11   1   3       28.86       27.98      7.00 o 
  12   1   3        7.27       17.24      5.14 o 
  13   1   3      173.67      167.61      7.87 o 
  14   1   3      179.92      176.02      8.87 o 
  15   1   3      506.71      504.16     17.77 o 
  16   1   3      672.49      690.09     22.03 o 
  17   1   3        9.58       11.55     12.06 o 
  18   1   3       61.65       70.59     11.86 o 
  19   1   3       76.61       66.29     11.07 o 
  20   1   3       13.49       13.03     11.01 o 
  21   1   3      169.59      164.59     32.19 o 
  22   1   3      112.67      115.62     33.74 o 
  23   1   3       30.25       20.68     20.63 o 
  24   1   3       28.13        9.86      9.74 o 
   1   2   3     1390.15     1430.40     17.67 o 
   2   2   3     1249.43     1278.90     25.87 o 
   3   2   3      116.10      119.91      4.85 o 
   4   2   3       27.12       20.06      2.64 o 
   5   2   3      121.72      132.16      6.25 o 
   6   2   3      144.80      134.21      7.74 o 
   7   2   3      676.94      680.06     16.12 o 
   8   2   3      379.65      380.20      9.69 o 
   9   2   3      662.72      660.99     16.71 o 
  10   2   3      133.57      125.35      7.86 o 
  11   2   3       85.08       74.27      9.85 o 
  12   2   3       86.26       87.24      7.25 o 
  13   2   3      469.16      426.62     18.79 o 
  14   2   3     1703.99     1659.86     53.54 o 
  15   2   3      912.36      861.64     34.25 o 
  16   2   3      100.15       88.59     12.28 o 
  17   2   3      200.98      172.64     13.41 o 
  18   2   3       37.11       28.62      7.83 o 
  19   2   3      153.54      139.37     19.43 o 
  20   2   3      345.66      341.27     25.35 o 
  21   2   3      231.47      228.51     33.23 o 
  22   2   3       80.91       76.35     18.53 o 
  23   2   3       57.23       42.20     14.82 o 
  24   2   3       44.59       44.57     23.18 o 
   0   3   3       45.01       78.08      6.79 o 
   1   3   3       20.67       20.12      2.40 o 
   2   3   3     1663.45     1737.62     19.89 o 
   3   3   3      273.83      334.82      9.81 o 
   4   3   3       91.32      102.25      5.06 o 
   5   3   3      176.25      184.39      8.01 o 
   6   3   3       36.71       36.69      3.84 o 
   7   3   3      196.98      192.81      6.86 o 
   8   3   3       15.00       14.83      2.74 o 
   9   3   3      302.39      313.49     11.90 o 
  10   3   3       47.71       51.29      5.61 o 
  11   3   3      104.49      105.49      8.10 o 
  12   3   3      665.54      672.30     22.81 o 
  13   3   3      237.86      230.79     14.36 o 
  14   3   3       88.43      100.82     10.19 o 
  15   3   3      188.83      242.32     15.97 o 
  16   3   3      552.03      546.84     22.38 o 
  17   3   3      197.98      164.03     14.07 o 
  18   3   3      318.98      371.57     21.45 o 
  19   3   3      359.05      326.39     20.63 o 
  20   3   3        1.35       -4.26      6.21 o 
  21   3   3      164.39      184.34     23.74 o 
  22   3   3      103.68      143.97     29.48 o 
  23   3   3       19.09        7.73      9.65 o 
  24   3   3        3.87        3.84     22.12 o 
   1   4   3      358.09      361.42      9.56 o 
   2   4   3       46.28       53.13      3.68 o 
   3   4   3      142.11      145.77      5.73 o 
   4   4   3      586.45      631.83     11.40 o 
   5   4   3       17.59       15.04      2.03 o 
   6   4   3       71.92       64.91      6.63 o 
   7   4   3      202.99      190.36      9.29 o 
   8   4   3       69.25       58.19      5.95 o 
   9   4   3      305.21      296.37     12.39 o 
  10   4   3      240.75      251.54     11.34 o 
  11   4   3        2.00        2.75      2.98 o 
  12   4   3        0.76       -3.59      3.59 o 
  13   4   3       60.48       65.76     10.31 o 
  14   4   3      905.40      880.01     29.61 o 
  15   4   3      343.23      327.22     16.19 o 
  16   4   3      180.17      171.26     14.39 o 
  17   4   3       95.80       85.16     10.61 o 
  18   4   3       42.40       54.10      9.30 o 
  19   4   3       85.28       70.98     10.42 o 
  20   4   3      311.77      303.95     21.14 o 
  21   4   3       15.02       14.22      7.70 o 
  22   4   3       71.09       80.12     24.39 o 
  23   4   3      169.60      171.95     27.92 o 
   0   5   3      402.30      396.88     15.26 o 
   1   5   3       29.75       25.79      3.19 o 
   2   5   3      118.89      110.70      5.40 o 
   3   5   3     1027.28     1095.07     15.13 o 
   4   5   3      623.65      629.04     11.36 o 
   5   5   3      761.40      755.66     12.31 o 
   6   5   3      809.19      821.17     17.33 o 
   7   5   3      478.83      481.66     12.34 o 
   8   5   3      249.00      228.21     12.57 o 
   9   5   3      393.22      395.16     19.76 o 
  10   5   3      599.01      570.08     21.02 o 
  11   5   3      213.27      208.71     13.58 o 
  12   5   3      775.91      772.38     27.44 o 
  13   5   3        7.61       11.37      9.50 o 
  14   5   3      126.82      128.32     11.98 o 
  15   5   3      461.49      480.53     23.56 o 
  16   5   3      216.44      228.67     16.84 o 
  17   5   3       82.34       76.51      9.53 o 
  18   5   3       23.96       26.85      6.86 o 
  19   5   3      203.35      186.39     16.45 o 
  20   5   3        1.01        6.47      6.94 o 
  21   5   3        7.77        1.86      8.56 o 
  22   5   3       10.46       23.57     13.55 o 
  23   5   3       25.52       21.84     11.94 o 
   1   6   3      431.16      438.42     13.61 o 
   2   6   3      380.45      403.46     10.40 o 
   3   6   3       35.50       38.08      3.89 o 
   4   6   3       88.49       70.45      8.88 o 
   5   6   3      110.12       93.34     11.10 o 
   6   6   3       12.74       15.49      4.92 o 
   7   6   3      640.13      659.75     19.80 o 
   8   6   3      311.12      304.74     11.40 o 
   9   6   3      267.75      284.63     11.93 o 
  10   6   3      969.45      955.52     20.86 o 
  11   6   3       90.07       82.93      6.93 o 
  12   6   3      345.60      353.15     11.08 o 
  13   6   3       28.93       27.04      3.84 o 
  14   6   3      274.49      271.76     21.29 o 
  15   6   3       83.05       91.20     13.14 o 
  16   6   3      140.89      145.49     17.47 o 
  17   6   3       99.22       87.17     12.54 o 
  18   6   3      115.35      106.30     12.75 o 
  19   6   3       14.86       10.21      6.29 o 
  20   6   3       32.03       59.58     10.81 o 
  21   6   3       39.02       30.29     16.92 o 
  22   6   3       13.96       23.41     13.79 o 
  23   6   3       52.22       57.07     17.82 o 
   0   7   3       44.32       29.96      5.70 o 
   1   7   3      252.35      239.15     12.10 o 
   2   7   3      205.32      192.84      8.30 o 
   3   7   3      810.05      821.05     17.56 o 
   4   7   3      257.71      248.08      9.29 o 
   5   7   3       25.11       21.22      3.54 o 
   6   7   3      568.17      526.48     21.31 o 
   7   7   3      174.46      169.50     12.25 o 
   8   7   3       69.48       75.86      8.69 o 
   9   7   3     1508.09     1448.40     30.08 o 
  10   7   3      602.68      590.44     18.27 o 
  11   7   3      183.60      184.53     15.51 o 
  12   7   3      317.12      291.93     13.89 o 
  13   7   3      143.71      135.90      9.09 o 
  14   7   3       56.69       55.63     16.10 o 
  15   7   3      168.53      170.86     17.88 o 
  16   7   3      199.61      193.46     19.69 o 
  17   7   3       67.37       69.83     10.78 o 
  18   7   3       37.76       34.95      8.37 o 
  19   7   3       38.41       46.62     10.43 o 
  20   7   3       36.96       40.04     16.48 o 
  21   7   3       89.82       93.75     16.64 o 
  22   7   3        9.25        3.56     17.45 o 
   1   8   3      195.96      203.38      9.45 o 
   2   8   3      113.25      110.56      6.22 o 
   3   8   3      193.56      177.88      7.79 o 
   4   8   3       40.69       41.89      4.12 o 
   5   8   3      262.47      249.50     11.25 o 
   6   8   3      245.06      247.26     12.31 o 
   7   8   3      365.67      345.07     15.91 o 
   8   8   3      361.74      348.05     18.50 o 
   9   8   3      413.77      404.78     16.28 o 
  10   8   3       83.82      103.13      9.39 o 
  11   8   3      414.41      386.88     18.00 o 
  12   8   3      522.38      538.12     21.47 o 
  13   8   3      157.58      149.75     16.30 o 
  14   8   3       68.45       89.05     13.61 o 
  15   8   3       77.60       89.80     14.10 o 
  16   8   3       24.26       17.35     11.27 o 
  17   8   3      225.37      206.41     21.01 o 
  18   8   3       58.12       67.40     12.25 o 
  19   8   3       71.73       85.50     15.44 o 
  20   8   3       13.61       11.86     13.37 o 
  21   8   3       14.90       17.10     10.26 o 
   0   9   3      715.78      692.94     24.51 o 
   1   9   3       37.77       27.57      3.86 o 
   2   9   3       66.99       62.56      5.51 o 
   3   9   3      745.24      713.72     21.00 o 
   4   9   3       36.58       36.76      5.14 o 
   5   9   3      602.84      587.43     21.40 o 
   6   9   3      156.79      183.63     12.41 o 
   7   9   3     1169.44     1099.76     29.76 o 
   8   9   3      606.07      593.13     26.07 o 
   9   9   3      436.35      409.58     21.92 o 
  10   9   3      222.31      216.45     14.31 o 
  11   9   3      226.78      193.96     17.89 o 
  12   9   3      168.97      171.65     17.39 o 
  13   9   3      172.20      192.47     19.29 o 
  14   9   3      247.90      257.35     25.37 o 
  15   9   3      176.63      134.33     17.53 o 
  16   9   3       99.12      106.51     15.77 o 
  17   9   3       53.35       44.23     10.84 o 
  18   9   3        7.57       15.23      6.76 o 
  19   9   3       20.28       21.35      9.03 o 
  20   9   3       39.53       37.21     12.26 o 
   1  10   3      280.52      247.27     12.67 o 
   2  10   3       84.30       82.50      5.98 o 
   3  10   3       86.87       78.17      7.53 o 
   4  10   3      251.63      255.14     12.12 o 
   5  10   3       10.50        9.68      4.13 o 
   6  10   3       66.74       64.21      8.13 o 
   7  10   3        1.21        0.86      3.94 o 
   8  10   3       44.67       35.99      6.64 o 
   9  10   3       29.13       25.03      6.63 o 
  10  10   3       14.79        1.49      6.83 o 
  11  10   3       91.54      100.07     13.93 o 
  12  10   3       97.42      104.27     14.78 o 
  13  10   3      293.36      282.63     34.05 o 
  14  10   3       20.81       17.41      8.74 o 
  15  10   3       68.99       79.51     13.01 o 
  16  10   3      126.35      147.41     18.70 o 
  17  10   3       34.49       36.91     11.44 o 
  18  10   3      104.59      126.73     24.73 o 
  19  10   3       40.50       31.24     16.26 o 
   0  11   3       96.39       90.91      9.67 o 
   1  11   3       42.10       39.32      4.26 o 
   2  11   3       47.84       54.06      7.17 o 
   3  11   3        4.46       11.09      4.21 o 
   4  11   3      144.46      141.24     14.00 o 
   5  11   3      169.38      140.77     11.41 o 
   6  11   3       37.42       27.31      7.67 o 
   7  11   3      189.45      155.81     19.11 o 
   8  11   3      108.43       90.56     11.00 o 
   9  11   3      191.59      173.65     15.72 o 
  10  11   3       85.69       79.65     10.93 o 
  11  11   3      487.55      479.03     30.45 o 
  12  11   3      384.35      421.02     29.27 o 
  13  11   3       13.34       11.36      6.88 o 
  14  11   3       98.14       98.93     23.37 o 
  15  11   3      160.58      168.17     19.46 o 
  16  11   3      104.15      101.03     16.38 o 
  17  11   3       41.16       10.23     13.22 o 
  18  11   3       13.82       32.52     15.10 o 
   1  12   3      137.37      126.38      7.71 o 
   2  12   3      399.48      367.59     17.64 o 
   3  12   3       47.22       60.92      8.60 o 
   4  12   3      553.81      543.70     25.02 o 
   5  12   3       17.99       12.39      5.23 o 
   6  12   3      317.24      298.91     17.16 o 
   7  12   3      133.38      114.01     12.80 o 
   8  12   3        5.78        9.80      8.06 o 
   9  12   3      220.08      198.22     17.05 o 
  10  12   3      267.75      312.83     21.62 o 
  11  12   3       41.67       46.86     10.62 o 
  12  12   3      490.17      506.72     32.84 o 
  13  12   3       52.99       61.23     13.87 o 
  14  12   3       32.40       47.17     12.02 o 
  15  12   3        0.65       15.40      8.35 o 
  16  12   3        5.24       13.86     12.31 o 
  17  12   3       30.16       54.89     18.16 o 
   0  13   3        4.66        7.55      5.47 o 
   1  13   3       79.29       77.51     10.15 o 
   2  13   3      125.58      128.92     17.12 o 
   3  13   3      184.29      167.04     14.20 o 
   4  13   3       81.79       83.26     10.55 o 
   5  13   3       28.69       22.56      5.88 o 
   6  13   3       40.87       35.90      6.71 o 
   7  13   3      325.97      302.17     17.94 o 
   8  13   3        1.20       -5.16      5.16 o 
   9  13   3      145.09      141.31     15.46 o 
  10  13   3        6.90        3.47      6.33 o 
  11  13   3       44.31       49.51     11.66 o 
  12  13   3      148.36      129.11     17.83 o 
  13  13   3      115.68      135.97     19.60 o 
  14  13   3      107.58      128.55     19.58 o 
  15  13   3      160.87      180.71     29.77 o 
   1  14   3       11.65        9.99      4.41 o 
   2  14   3       77.03       68.06      9.37 o 
   3  14   3      104.22      117.26     12.40 o 
   4  14   3       28.21       35.14      7.11 o 
   5  14   3       56.16       58.88     14.67 o 
   6  14   3       18.17       19.39      6.52 o 
   7  14   3       95.91      111.12     14.06 o 
   8  14   3       58.21       43.61     10.38 o 
   9  14   3      239.67      262.56     21.07 o 
  10  14   3       18.38        5.22      6.18 o 
  11  14   3       79.01       72.78     16.29 o 
  12  14   3       29.82       71.71     16.51 o 
  13  14   3       43.89       60.03     13.33 o 
  14  14   3       23.23       27.32     15.72 o 
   0  15   3       12.08       32.64     12.24 o 
   1  15   3       84.29       83.66     12.04 o 
   2  15   3       28.53       22.54      8.74 o 
   3  15   3      170.59      188.86     24.97 o 
   4  15   3       48.08       56.09     13.05 o 
   5  15   3       42.17       61.35     12.59 o 
   6  15   3       64.07       60.59     12.15 o 
   7  15   3       51.99       53.60     10.47 o 
   8  15   3       19.08        1.88      6.06 o 
   9  15   3       14.71        7.21      5.80 o 
  10  15   3      126.76      158.65     17.21 o 
  11  15   3        5.57       -4.32     14.02 o 
   1  16   3      115.73      104.49     18.62 o 
   2  16   3       69.21       87.36     17.41 o 
   3  16   3        1.11       -3.56     11.66 o 
   4  16   3       10.95       26.85     20.60 o 
   5  16   3      253.08      270.32     26.14 o 
   6  16   3       10.71       19.26     12.60 o 
   7  16   3       15.67        5.31      8.59 o 
   8  16   3       30.14       26.45      8.45 o 
   0  17   3      138.91      198.26     27.94 o 
   1  17   3       10.60       17.49      7.97 o 
   2  17   3       43.77       74.09     14.90 o 
   0   0   4     1820.94     1974.04     43.02 o 
   2   0   4      123.48      108.82      6.12 o 
   4   0   4      379.14      386.77     15.95 o 
   6   0   4       41.99       30.97      4.67 o 
   8   0   4      221.88      240.46     22.33 o 
  10   0   4       52.89       49.66     18.39 o 
  12   0   4      434.00      398.65     24.00 o 
  14   0   4       84.57       87.51     18.50 o 
  16   0   4      199.52      220.67     40.62 o 
  18   0   4      129.36      108.89     31.49 o 
  20   0   4        4.71      -17.80     17.80 o 
  22   0   4       56.10      133.12     36.56 o 
   1   1   4      144.32      142.85      5.67 o 
   2   1   4      412.27      416.79     10.24 o 
   3   1   4      138.93      138.28      5.49 o 
   4   1   4      649.76      645.35     14.45 o 
   5   1   4      367.85      372.00     10.32 o 
   6   1   4      118.21      130.04      7.98 o 
   7   1   4      102.97       95.24      7.57 o 
   8   1   4       55.63       53.04      5.70 o 
   9   1   4      701.30      716.31     23.14 o 
  10   1   4        9.68        9.19      1.94 o 
  11   1   4      283.02      250.98     13.44 o 
  12   1   4      353.62      314.40      7.58 o 
  13   1   4       27.38       23.19      4.45 o 
  14   1   4       34.71       26.77      5.09 o 
  15   1   4       65.98       73.67     10.08 o 
  16   1   4      180.96      178.91     18.29 o 
  17   1   4      164.94      166.40     25.34 o 
  18   1   4       41.15        5.55     26.39 o 
  19   1   4       22.52       20.59     42.72 o 
  20   1   4       25.80       15.69     15.08 o 
  21   1   4      112.94       87.52     20.68 o 
  22   1   4       25.04       55.66     17.46 o 
   0   2   4      209.27      213.18      9.08 o 
   1   2   4      307.32      315.23      8.17 o 
   2   2   4      229.04      251.10      8.03 o 
   3   2   4       73.67       80.70      5.46 o 
   4   2   4      203.60      220.41      8.49 o 
   5   2   4     1331.88     1356.24     23.74 o 
   6   2   4      326.13      323.38     13.36 o 
   7   2   4      138.57      134.53      7.52 o 
   8   2   4      596.10      617.79     15.67 o 
   9   2   4      296.10      256.52     13.27 o 
  10   2   4        7.76       10.63      7.33 o 
  11   2   4      123.62      112.57     14.72 o 
  12   2   4       13.87       11.92      3.60 o 
  13   2   4       95.53       97.64      5.24 o 
  14   2   4       48.33       53.11      6.16 o 
  15   2   4      337.49      318.82     14.92 o 
  16   2   4       63.28       40.64     13.49 o 
  17   2   4       53.33       62.94     16.77 o 
  18   2   4      193.07      195.01     27.92 o 
  19   2   4      131.57      118.49     22.95 o 
  20   2   4       58.08       37.89     14.42 o 
  21   2   4       53.60       77.44     21.76 o 
  22   2   4       21.96       41.04     13.94 o 
   1   3   4      136.79      140.48      5.82 o 
   2   3   4      307.81      298.36      9.13 o 
   3   3   4      128.78      134.11      6.45 o 
   4   3   4      610.26      584.74     14.50 o 
   5   3   4      565.77      560.70     13.47 o 
   6   3   4      280.14      244.84     10.21 o 
   7   3   4        5.56        7.61      3.84 o 
   8   3   4      449.66      420.83     15.36 o 
   9   3   4       80.74       77.59      9.49 o 
  10   3   4      381.02      353.62     19.46 o 
  11   3   4       92.99       77.56     11.88 o 
  12   3   4      267.18      242.55     17.16 o 
  13   3   4       83.23       77.09      4.73 o 
  14   3   4       12.91        8.05      5.86 o 
  15   3   4       19.55       12.27      4.33 o 
  16   3   4       87.86       81.03     11.97 o 
  17   3   4       28.34       25.88     12.90 o 
  18   3   4       52.91       72.45     38.17 o 
  19   3   4      321.34      270.59     38.27 o 
  20   3   4      333.85      290.10     35.71 o 
  21   3   4       25.74       31.84     13.11 o 
  22   3   4      142.23      167.14     28.24 o 
   0   4   4      541.12      534.62     17.56 o 
   1   4   4      303.30      306.98      9.06 o 
   2   4   4      376.37      395.38      9.69 o 
   3   4   4      148.81      153.12      5.79 o 
   4   4   4       79.01       92.58      5.12 o 
   5   4   4      233.35      219.34     10.36 o 
   6   4   4       38.12       40.75      5.12 o 
   7   4   4      320.85      325.15     14.98 o 
   8   4   4      774.59      740.50     24.48 o 
   9   4   4      179.73      171.06     14.45 o 
  10   4   4      530.88      538.68     35.30 o 
  11   4   4      937.71      921.90     34.16 o 
  12   4   4       14.52       17.62      3.97 o 
  13   4   4      770.15      718.52     34.54 o 
  14   4   4       35.82       39.93     11.10 o 
  15   4   4      173.75      152.53     16.14 o 
  16   4   4       71.18      107.48     14.02 o 
  17   4   4       21.10       26.62     11.83 o 
  18   4   4       76.49       63.47     17.58 o 
  19   4   4      106.27      108.31     22.40 o 
  20   4   4       77.37      119.56     24.06 o 
  21   4   4      157.53      178.94     29.58 o 
  22   4   4        1.03        0.28     13.79 o 
   1   5   4      312.99      350.55     10.30 o 
   2   5   4      109.98       97.91      5.34 o 
   3   5   4        2.68        2.74      2.08 o 
   4   5   4      138.51      141.40      6.12 o 
   5   5   4      340.69      317.68      9.78 o 
   6   5   4      903.69      901.08     20.33 o 
   7   5   4      209.45      228.81     10.50 o 
   8   5   4       14.84       18.08      7.51 o 
   9   5   4       26.05       17.90      6.15 o 
  10   5   4      119.17       67.97     15.34 o 
  11   5   4      427.74      374.13     16.96 o 
  12   5   4        4.77        5.38      2.99 o 
  13   5   4      104.40      106.83     10.25 o 
  14   5   4       66.33       69.50      9.01 o 
  15   5   4      217.28      182.33     18.38 o 
  16   5   4       17.36       10.75      6.45 o 
  17   5   4      119.72      133.26     23.90 o 
  18   5   4       25.16        1.28     10.31 o 
  19   5   4      116.75      131.19     24.31 o 
  20   5   4      138.23      130.09     25.67 o 
  21   5   4       18.21       -4.87     31.60 o 
   0   6   4      225.61      253.12     13.86 o 
   1   6   4      136.90      125.97      7.37 o 
   2   6   4       98.25      109.56      6.46 o 
   3   6   4       87.86      105.53      5.89 o 
   4   6   4       31.80       23.02      2.90 o 
   5   6   4       23.31       20.57      2.84 o 
   6   6   4     1036.03     1056.65     24.56 o 
   7   6   4       35.29       33.13      5.20 o 
   8   6   4      584.60      595.63     17.25 o 
   9   6   4      125.54      106.13      9.06 o 
  10   6   4       58.59       59.61     10.10 o 
  11   6   4      335.08      347.26     17.56 o 
  12   6   4      326.64      304.17     17.31 o 
  13   6   4       12.69       12.08      8.42 o 
  14   6   4       20.58       10.30      7.79 o 
  15   6   4       94.91       93.68     19.35 o 
  16   6   4       24.63       22.86     15.35 o 
  17   6   4       46.22       36.91      9.78 o 
  18   6   4       13.37        1.03     11.33 o 
  19   6   4       37.39       42.94     14.00 o 
  20   6   4       35.35       18.31     12.93 o 
  21   6   4        1.88      -14.22     14.22 o 
   1   7   4      411.33      400.30     12.28 o 
   2   7   4       99.94      102.19      6.67 o 
   3   7   4      596.21      571.22     14.82 o 
   4   7   4      324.86      330.58     11.25 o 
   5   7   4      151.20      145.31      7.44 o 
   6   7   4      657.61      649.06     17.80 o 
   7   7   4      276.32      282.46     10.33 o 
   8   7   4      211.34      199.50     14.34 o 
   9   7   4       22.42       36.54      5.75 o 
  10   7   4      143.32      132.43     10.57 o 
  11   7   4       80.28       60.63      8.63 o 
  12   7   4       58.91       49.09      8.42 o 
  13   7   4      295.82      290.97     34.08 o 
  14   7   4        3.65        3.62      9.21 o 
  15   7   4       23.70       22.99     10.81 o 
  16   7   4       34.27       61.20     18.62 o 
  17   7   4       67.43       80.00     14.07 o 
  18   7   4       90.63       83.19     24.16 o 
  19   7   4      124.37      138.38     35.05 o 
  20   7   4       37.23       35.91     16.14 o 
   0   8   4      428.67      492.50     21.13 o 
   1   8   4      770.29      751.22     17.05 o 
   2   8   4      178.23      196.49      8.87 o 
   3   8   4     1730.19     1693.75     26.51 o 
   4   8   4     1112.25     1101.93     23.04 o 
   5   8   4      105.26      105.69      7.12 o 
   6   8   4      323.25      331.12     11.91 o 
   7   8   4       56.31       50.01      7.98 o 
   8   8   4       83.40       88.26      6.14 o 
   9   8   4       63.31       51.99      5.20 o 
  10   8   4      165.01      151.52     14.37 o 
  11   8   4      222.31      200.60     16.12 o 
  12   8   4       62.60       70.45     10.18 o 
  13   8   4       49.71       48.69     13.73 o 
  14   8   4       58.09       49.40     14.29 o 
  15   8   4      126.00      145.66     25.04 o 
  16   8   4       13.36       24.22     29.15 o 
  17   8   4       68.21       62.58     19.07 o 
  18   8   4       58.70       34.61     16.58 o 
  19   8   4      269.05      312.87     38.75 o 
   1   9   4      460.98      412.75     13.09 o 
   2   9   4      159.18      154.13      8.49 o 
   3   9   4      302.68      295.24     11.62 o 
   4   9   4      144.93      157.90      9.05 o 
   5   9   4       47.22       36.77      4.27 o 
   6   9   4       20.40       24.66      3.93 o 
   7   9   4      145.38      141.94      9.90 o 
   8   9   4      354.50      359.26     14.99 o 
   9   9   4       22.91       15.70      4.80 o 
  10   9   4        5.19        2.56      3.84 o 
  11   9   4      162.75      157.80     15.35 o 
  12   9   4       25.20       33.53     14.95 o 
  13   9   4      104.83      125.34     22.75 o 
  14   9   4      112.20      125.54     23.04 o 
  15   9   4       16.17       16.98      8.48 o 
  16   9   4      125.73      131.06     24.23 o 
  17   9   4       25.01        9.53     20.64 o 
  18   9   4       63.29       82.30     25.62 o 
   0  10   4      813.64      772.32     32.42 o 
   1  10   4       49.66       33.52      4.71 o 
   2  10   4      362.58      381.11     14.38 o 
   3  10   4      225.01      229.58     13.50 o 
   4  10   4       94.78       87.52      7.00 o 
   5  10   4       91.57       81.81      7.66 o 
   6  10   4      194.11      178.06     11.92 o 
   7  10   4       22.19       12.90      3.76 o 
   8  10   4       27.39       24.81      5.99 o 
   9  10   4       88.95       81.36      9.87 o 
  10  10   4        4.08        1.73      4.87 o 
  11  10   4       13.03        2.98      9.43 o 
  12  10   4        4.15        9.71     27.25 o 
  13  10   4        8.48        7.87     10.58 o 
  14  10   4        9.58       19.44     19.88 o 
  15  10   4        4.42       17.12     13.71 o 
  16  10   4      193.41      285.45     46.48 o 
  17  10   4       99.15      102.83     23.61 o 
   1  11   4       36.89       37.29      5.24 o 
   2  11   4        3.59        1.93      3.04 o 
   3  11   4      246.07      237.30     11.32 o 
   4  11   4       73.01       62.16      6.58 o 
   5  11   4       66.69       48.52      6.70 o 
   6  11   4       36.45       34.14      7.18 o 
   7  11   4      180.06      174.23     14.77 o 
   8  11   4      183.32      181.08     15.15 o 
   9  11   4       43.49       34.52      7.47 o 
  10  11   4       20.68       29.47      7.79 o 
  11  11   4       24.32       32.28     12.87 o 
  12  11   4      237.13      251.28     32.48 o 
  13  11   4       12.80       32.55     12.55 o 
  14  11   4       52.63       50.80     18.06 o 
  15  11   4       41.13       42.44     16.58 o 
  16  11   4       87.67      110.07     24.17 o 
   0  12   4       39.89       39.36      9.88 o 
   1  12   4        4.18        5.80      4.12 o 
   2  12   4      109.37      120.67     12.80 o 
   3  12   4       97.58       89.11     10.00 o 
   4  12   4        5.00        1.56      4.81 o 
   5  12   4       22.82       17.70      7.58 o 
   6  12   4      156.43      164.47     13.24 o 
   7  12   4        2.03        7.76      5.94 o 
   8  12   4       78.83       69.92     13.94 o 
   9  12   4        9.58       13.37      5.91 o 
  10  12   4      104.84      123.76     22.92 o 
  11  12   4       14.94       17.87     27.16 o 
  12  12   4       98.61       97.73     21.21 o 
  13  12   4       45.08        9.59     27.58 o 
  14  12   4      102.25      111.03     23.30 o 
  15  12   4       58.50       45.33     15.25 o 
   1  13   4       34.08       21.36      5.12 o 
   2  13   4      208.79      196.22     13.08 o 
   3  13   4       46.13       26.51      7.34 o 
   4  13   4       35.64       32.03      6.69 o 
   5  13   4      207.34      216.99     15.44 o 
   6  13   4       41.54       30.85      5.87 o 
   7  13   4       41.39       37.26      7.82 o 
   8  13   4       57.39       63.73     11.28 o 
   9  13   4       42.38       64.42     16.80 o 
  10  13   4        1.00       16.89     22.09 o 
  11  13   4       77.73      111.44     36.11 o 
  12  13   4       78.26      109.43     24.19 o 
  13  13   4       38.39        5.74     10.49 o 
   0  14   4       96.83       97.23     13.77 o 
   1  14   4        2.63        2.91      4.44 o 
   2  14   4       28.83       29.53      6.50 o 
   3  14   4       20.75       32.64      8.19 o 
   4  14   4        7.14        4.23      4.52 o 
   5  14   4       75.63      153.68     49.38 o 
   6  14   4        4.55        4.12      5.27 o 
   7  14   4      164.37      185.80     18.05 o 
   8  14   4        7.49       -6.65      6.65 o 
   9  14   4       13.53       21.25      8.41 o 
  10  14   4       30.94       54.23     13.30 o 
   1  15   4       85.16       94.77     15.83 o 
   2  15   4       12.44       17.81     10.44 o 
   3  15   4       12.86        2.62      7.39 o 
   4  15   4       14.88        5.57      6.42 o 
   5  15   4       13.10       25.41     10.60 o 
   6  15   4       71.60       91.20     15.22 o 
   7  15   4       23.53       29.99     12.82 o 
   2   0   5       63.54       75.21      8.76 o 
   4   0   5      166.77      168.15     13.24 o 
   6   0   5      496.20      473.99     19.61 o 
   8   0   5      387.64      358.02     29.44 o 
  10   0   5      171.47      181.22     32.93 o 
  12   0   5      511.58      502.83     57.20 o 
  14   0   5      405.32      337.29     48.70 o 
  16   0   5      199.01      286.02     48.31 o 
  18   0   5       40.33       78.59     25.42 o 
  20   0   5      106.44      114.16     32.35 o 
   0   1   5      321.39      328.45     13.49 o 
   1   1   5      280.44      281.71      6.94 o 
   2   1   5       20.45       19.16      3.01 o 
   3   1   5       17.18       15.07      3.44 o 
   4   1   5      131.61      126.01      8.06 o 
   5   1   5      114.09      116.91      8.85 o 
   6   1   5       49.72       42.71      6.17 o 
   7   1   5       80.14       79.86      7.61 o 
   8   1   5      144.54      158.95      9.95 o 
   9   1   5       20.04       16.93      3.15 o 
  10   1   5       89.62       63.67     14.85 o 
  11   1   5       31.32       15.43      9.00 o 
  12   1   5       74.73       58.41     13.51 o 
  13   1   5      101.57       78.76     16.52 o 
  14   1   5       23.40        6.93     10.05 o 
  15   1   5       14.77       13.43     17.61 o 
  16   1   5       46.37       37.66     18.79 o 
  17   1   5        5.38        4.68     13.61 o 
  18   1   5       12.32        1.43      9.71 o 
  19   1   5       13.69       14.77     10.31 o 
  20   1   5       60.58      100.63     22.74 o 
   1   2   5       12.71       12.27      1.64 o 
   2   2   5      261.56      279.13     11.84 o 
   3   2   5       28.98       32.33      4.18 o 
   4   2   5      269.50      256.92      9.54 o 
   5   2   5      577.16      557.33     20.62 o 
   6   2   5        3.10        4.28      3.97 o 
   7   2   5      220.28      215.93     12.10 o 
   8   2   5       74.99       67.63      7.12 o 
   9   2   5        4.22        2.83      5.53 o 
  10   2   5      344.17      314.08     30.70 o 
  11   2   5      151.84      122.96     20.96 o 
  12   2   5       33.72       19.12     12.02 o 
  13   2   5       78.08       63.30     16.68 o 
  14   2   5      102.17       99.50     19.47 o 
  15   2   5        4.57       18.73     11.01 o 
  16   2   5       48.51       33.50     17.46 o 
  17   2   5       11.19       25.55     18.14 o 
  18   2   5        3.35        8.68      8.64 o 
  19   2   5       31.79       43.17     15.91 o 
  20   2   5       20.01       23.89     26.29 o 
   0   3   5       32.81       25.42      4.38 o 
   1   3   5     1509.41     1543.42     17.29 o 
   2   3   5      419.94      416.94     12.24 o 
   3   3   5      240.55      247.56      9.85 o 
   4   3   5     1068.40     1110.17     23.54 o 
   5   3   5      345.09      356.41     13.16 o 
   6   3   5      121.19      110.74      9.83 o 
   7   3   5       66.83       66.71      7.84 o 
   8   3   5      353.53      326.36     16.32 o 
   9   3   5       79.69       80.57     10.54 o 
  10   3   5      238.10      217.09     25.62 o 
  11   3   5       62.62       63.87     12.50 o 
  12   3   5       53.35       41.18     10.40 o 
  13   3   5       41.69       23.13      8.46 o 
  14   3   5       30.12       32.66     11.26 o 
  15   3   5       95.89       97.27     20.60 o 
  16   3   5      138.37      169.24     26.82 o 
  17   3   5       13.36       24.13     39.43 o 
  18   3   5      145.25      165.67     27.37 o 
  19   3   5       15.00       19.59     14.19 o 
  20   3   5       82.37       97.48     23.66 o 
   1   4   5      633.74      669.65     14.17 o 
   2   4   5       60.36       53.34      4.89 o 
   3   4   5      193.62      184.05      8.34 o 
   4   4   5      206.59      210.38     10.13 o 
   5   4   5      299.27      304.55     12.05 o 
   6   4   5      166.29      161.58     11.82 o 
   7   4   5      532.88      528.92     21.16 o 
   8   4   5        6.60       10.40      4.25 o 
   9   4   5      104.87      112.70     12.37 o 
  10   4   5      121.30      127.86     21.15 o 
  11   4   5       41.78       21.05      9.31 o 
  12   4   5      155.40      154.21     23.82 o 
  13   4   5       88.36       61.53     16.67 o 
  14   4   5        3.00       18.36     21.67 o 
  15   4   5      115.14      156.33     45.64 o 
  16   4   5        2.98       10.62     10.07 o 
  17   4   5      156.30      211.87     30.76 o 
  18   4   5        2.23       -5.42     11.13 o 
  19   4   5       19.03       15.16     10.96 o 
   0   5   5      191.66      197.03     12.00 o 
   1   5   5      309.80      303.38     10.30 o 
   2   5   5      399.71      367.79     12.91 o 
   3   5   5      381.34      374.25     13.01 o 
   4   5   5       29.01       23.54      3.85 o 
   5   5   5       46.73       39.25      4.97 o 
   6   5   5      207.25      206.76     10.54 o 
   7   5   5      314.58      336.21     17.30 o 
   8   5   5       41.74       29.33      5.80 o 
   9   5   5      109.96      102.66     14.61 o 
  10   5   5       95.57      102.28     19.14 o 
  11   5   5       17.23       19.29     10.06 o 
  12   5   5       10.91        5.84      8.33 o 
  13   5   5       34.37       39.42     14.57 o 
  14   5   5        9.39        5.49      9.31 o 
  15   5   5        9.38        0.67      9.32 o 
  16   5   5        7.26       -8.07     16.11 o 
  17   5   5       30.79       24.24     18.21 o 
  18   5   5       14.38        5.52     17.07 o 
  19   5   5       41.93       48.65     24.44 o 
   1   6   5      179.89      173.93      8.06 o 
   2   6   5     1075.60     1077.61     19.99 o 
   3   6   5       61.30       55.79      4.56 o 
   4   6   5      117.81      109.53      7.23 o 
   5   6   5       35.88       34.61      3.65 o 
   6   6   5      117.27      106.61      8.53 o 
   7   6   5       22.74       22.53      4.99 o 
   8   6   5      156.47      197.09     17.80 o 
   9   6   5      227.20      192.43     24.67 o 
  10   6   5       46.11       54.53     16.39 o 
  11   6   5      193.59      216.58     27.92 o 
  12   6   5       54.27       62.12     17.20 o 
  13   6   5        6.38        0.42     10.93 o 
  14   6   5       21.69       16.85     10.73 o 
  15   6   5       18.77        6.20     13.73 o 
  16   6   5       87.54       88.16     31.84 o 
  17   6   5       43.45       51.08     15.86 o 
  18   6   5       57.89       62.49     18.89 o 
   0   7   5     1075.14     1113.60     39.28 o 
   1   7   5      292.99      286.49     11.79 o 
   2   7   5      180.97      178.66      9.50 o 
   3   7   5      173.38      185.43     10.56 o 
   4   7   5      178.39      177.03     10.31 o 
   5   7   5       27.75       28.96      4.32 o 
   6   7   5       36.03       24.62      9.14 o 
   7   7   5      111.09       98.91      9.71 o 
   8   7   5      483.80      477.55     30.23 o 
   9   7   5       16.62        6.74     11.85 o 
  10   7   5       30.27       15.05      9.27 o 
  11   7   5        8.71       10.73     10.24 o 
  12   7   5       48.68       58.21     17.47 o 
  13   7   5      220.37      290.49     47.64 o 
  14   7   5       39.74       67.99     18.39 o 
  15   7   5       27.61       27.11     19.04 o 
  16   7   5       11.53        7.03     19.72 o 
  17   7   5       58.68       53.20     16.57 o 
   1   8   5      394.63      376.39     15.20 o 
   2   8   5       99.66      112.42      8.44 o 
   3   8   5      244.25      233.31     11.84 o 
   4   8   5      118.35      113.56      8.80 o 
   5   8   5      209.96      209.98     13.81 o 
   6   8   5      237.71      241.78     14.83 o 
   7   8   5      364.95      354.28     21.07 o 
   8   8   5      237.57      218.11     19.57 o 
   9   8   5       55.68       65.11     29.62 o 
  10   8   5       26.39       17.40      9.75 o 
  11   8   5       67.93       67.20     16.53 o 
  12   8   5       27.12       51.64     15.43 o 
  13   8   5       89.14       92.84     35.93 o 
  14   8   5      202.43      201.16     29.54 o 
  15   8   5       99.03      116.78     24.17 o 
  16   8   5       36.06       30.60     14.03 o 
   0   9   5      738.87      742.97     28.58 o 
   1   9   5      199.80      203.08     11.57 o 
   2   9   5      301.63      289.53     13.60 o 
   3   9   5      219.17      210.32     11.56 o 
   4   9   5      142.86      130.88     12.51 o 
   5   9   5       38.95       38.56      6.37 o 
   6   9   5      250.09      271.28     16.00 o 
   7   9   5       33.34       44.79     11.69 o 
   8   9   5       73.09       79.44     12.71 o 
   9   9   5       29.72       24.41     17.06 o 
  10   9   5       23.71       34.86     24.38 o 
  11   9   5       87.02       82.08     34.37 o 
  12   9   5      109.23      119.13     22.41 o 
  13   9   5        4.54       -1.84     13.34 o 
  14   9   5       53.31       60.40     18.13 o 
  15   9   5       84.00       78.17     20.41 o 
   1  10   5       44.12       42.62      5.31 o 
   2  10   5      135.95      131.04      9.33 o 
   3  10   5       16.83       15.75      4.72 o 
   4  10   5       52.62       38.30      5.86 o 
   5  10   5       13.05       13.07      4.60 o 
   6  10   5      112.79      128.32     13.94 o 
   7  10   5       80.87       76.89     12.60 o 
   8  10   5        5.67        0.07      6.38 o 
   9  10   5       14.08        2.95      6.13 o 
  10  10   5       73.32      104.00     21.17 o 
  11  10   5        7.50      -14.10     14.10 o 
  12  10   5        0.52       -2.59      9.61 o 
  13  10   5       70.66       92.66     21.44 o 
  14  10   5       21.16       15.23     19.06 o 
   0  11   5       63.45       44.98      9.27 o 
   1  11   5       11.20        5.73      4.13 o 
   2  11   5       49.33       47.31      6.93 o 
   3  11   5      173.34      188.78     14.71 o 
   4  11   5       82.05       70.32     13.13 o 
   5  11   5       69.58       66.14      9.23 o 
   6  11   5       38.18       17.06     10.92 o 
   7  11   5      118.12      126.37     16.48 o 
   8  11   5      125.70      144.14     17.91 o 
   9  11   5       31.37       28.49     11.83 o 
  10  11   5        0.91       -5.38     14.30 o 
  11  11   5      107.53      134.45     28.35 o 
  12  11   5      122.47      148.91     25.65 o 
  13  11   5       97.32       95.90     21.14 o 
   1  12   5       28.46       25.29      6.36 o 
   2  12   5      137.54      125.57     12.38 o 
   3  12   5       50.92       47.66      8.40 o 
   4  12   5       75.41       71.41     12.06 o 
   5  12   5        2.08       10.47      5.60 o 
   6  12   5       52.20       51.12      9.33 o 
   7  12   5       56.99       51.65      9.53 o 
   8  12   5       36.47       28.40     11.89 o 
   9  12   5       13.94        7.55      7.96 o 
  10  12   5        2.97        5.56      7.43 o 
  11  12   5       21.38        9.52     11.76 o 
   0  13   5       42.50       41.13     11.86 o 
   1  13   5      121.60      118.34     15.00 o 
   2  13   5       19.55       17.82      7.24 o 
   3  13   5        3.27        1.06      4.35 o 
   4  13   5        0.43       -9.07      9.07 o 
   5  13   5       14.43        9.71      5.67 o 
   6  13   5       51.81       76.49     15.70 o 
   7  13   5      115.70      138.65     21.73 o 
   8  13   5       90.16       85.32     16.69 o 
   1  14   5       41.71       43.51      8.90 o 
   2  14   5      102.41       95.62     12.40 o 
   3  14   5      122.01      143.02     15.93 o 
   0   0   6       64.91       61.61     12.21 o 
   2   0   6       29.45       33.29      8.66 o 
   4   0   6      114.17      111.15     16.51 o 
   6   0   6       74.06       85.28     19.79 o 
   8   0   6       59.12       83.37     17.11 o 
  10   0   6       46.90       41.04     13.57 o 
  12   0   6      155.38      158.09     35.97 o 
  14   0   6        8.49       27.22     19.01 o 
  16   0   6      112.42      194.13     40.77 o 
   1   1   6      190.50      192.04     12.62 o 
   2   1   6      151.60      145.14     11.78 o 
   3   1   6       27.76       35.43      6.90 o 
   4   1   6        8.14       11.14      5.36 o 
   5   1   6       19.61       30.96      7.51 o 
   6   1   6      227.95      242.15     18.14 o 
   7   1   6       58.42       62.01     10.29 o 
   8   1   6       55.70       37.56      7.88 o 
   9   1   6        6.41        6.26      4.79 o 
  10   1   6        0.29       -1.84      5.61 o 
  11   1   6       46.40       69.86     16.59 o 
  12   1   6       24.79       26.49     11.36 o 
  13   1   6       10.42       16.22     12.86 o 
  14   1   6       36.17       12.23     19.00 o 
  15   1   6       18.65       -5.94     10.73 o 
  16   1   6        0.57       15.57     13.15 o 
  17   1   6        6.08        0.94     11.74 o 
   0   2   6      399.94      423.63     25.71 o 
   1   2   6      285.08      293.71     12.52 o 
   2   2   6       14.99       19.91      4.52 o 
   3   2   6      295.24      275.89     15.38 o 
   4   2   6      161.11      170.63     14.77 o 
   5   2   6      368.47      376.10     21.98 o 
   6   2   6      550.39      591.16     27.76 o 
   7   2   6       20.59       25.50      7.25 o 
   8   2   6       24.92       24.32      9.35 o 
   9   2   6        0.14        4.37      9.68 o 
  10   2   6       32.47       36.78      8.43 o 
  11   2   6       29.40       30.54     24.99 o 
  12   2   6       22.93        7.58     21.48 o 
  13   2   6      117.61      149.00     20.10 o 
  14   2   6       40.98       66.70     14.95 o 
  15   2   6       25.59       25.77      9.96 o 
  16   2   6       20.84        9.22      9.54 o 
   1   3   6      103.24      120.55      8.89 o 
   2   3   6      426.40      448.48     17.57 o 
   3   3   6      215.45      211.42     16.18 o 
   4   3   6      228.18      224.69     16.94 o 
   5   3   6      300.73      339.86     20.99 o 
   6   3   6       22.64       13.24      5.83 o 
   7   3   6      261.28      276.81     19.85 o 
   8   3   6      193.56      215.78     17.84 o 
   9   3   6      148.28      136.05     14.67 o 
  10   3   6       73.94      109.77     16.47 o 
  11   3   6       16.03        3.09      9.18 o 
  12   3   6       70.33       76.10     17.71 o 
  13   3   6       24.00       41.36     14.32 o 
  14   3   6       51.01       65.00     18.42 o 
  15   3   6       42.10       27.00     22.18 o 
  16   3   6       33.56       45.51     14.98 o 
   0   4   6      348.41      414.35     20.61 o 
   1   4   6       84.45       84.86      7.09 o 
   2   4   6      301.77      293.19     15.11 o 
   3   4   6      361.26      366.91     21.18 o 
   4   4   6       43.55       28.21      6.96 o 
   5   4   6      222.58      230.15     17.59 o 
   6   4   6       89.56       94.20     11.82 o 
   7   4   6      111.89      104.65     12.23 o 
   8   4   6      133.47      138.77     14.46 o 
   9   4   6       47.41       50.11     11.15 o 
  10   4   6       44.39       69.88     17.15 o 
  11   4   6      116.33      117.48     22.12 o 
  12   4   6       55.60       59.42     14.84 o 
  13   4   6       55.36       62.85     19.58 o 
  14   4   6       21.19       15.60     22.93 o 
  15   4   6        6.66        0.30      9.20 o 
  16   4   6        1.09       -7.82     10.47 o 
   1   5   6      329.23      327.18     13.92 o 
   2   5   6      637.01      632.78     22.14 o 
   3   5   6      202.40      230.62     17.14 o 
   4   5   6      137.80      143.91     14.06 o 
   5   5   6       39.20       45.86      8.87 o 
   6   5   6       28.41       35.30      8.18 o 
   7   5   6        6.90       12.64      5.78 o 
   8   5   6        3.12        7.81      6.46 o 
   9   5   6       34.70       33.82      8.03 o 
  10   5   6      124.74      168.43     24.72 o 
  11   5   6       78.23       80.73     18.83 o 
  12   5   6       37.31       55.35     22.15 o 
  13   5   6       13.91       17.53     17.58 o 
  14   5   6       30.42       25.15     10.80 o 
  15   5   6       22.10       19.71     11.02 o 
   0   6   6      258.79      287.88     18.02 o 
   1   6   6       15.33       13.01      4.13 o 
   2   6   6       32.84       35.36      5.84 o 
   3   6   6       21.46       26.29      5.34 o 
   4   6   6      116.65      123.10     13.10 o 
   5   6   6      138.12      138.88     14.19 o 
   6   6   6      199.57      246.51     18.71 o 
   7   6   6      113.52      113.57     13.11 o 
   8   6   6       75.60       67.82     10.28 o 
   9   6   6       46.86       53.47     11.89 o 
  10   6   6       26.40       37.58     13.24 o 
  11   6   6      104.76      125.40     22.78 o 
  12   6   6       15.14       24.17     12.32 o 
  13   6   6       30.46       33.01     12.89 o 
  14   6   6        0.52       10.04     11.64 o 
   1   7   6       11.94        7.94      3.70 o 
   2   7   6      203.48      238.36     14.09 o 
   3   7   6       66.50       60.52      7.71 o 
   4   7   6      169.35      137.72     13.99 o 
   5   7   6       74.30       83.47     11.46 o 
   6   7   6      101.66       99.60     12.33 o 
   7   7   6       92.04       98.66     12.41 o 
   8   7   6       37.97       40.47      9.84 o 
   9   7   6      347.58      394.40     37.40 o 
  10   7   6       42.60       27.11     15.34 o 
  11   7   6      157.83      180.39     37.94 o 
  12   7   6       34.43       45.02     15.01 o 
  13   7   6       61.17       62.35     33.18 o 
   0   8   6       12.58       11.43      7.14 o 
   1   8   6       25.51       26.21      4.83 o 
   2   8   6       12.89       12.91      6.19 o 
   3   8   6       15.02       20.59      5.28 o 
   4   8   6        0.84        7.00      4.85 o 
   5   8   6       92.64       96.66     14.95 o 
   6   8   6       93.64       91.16     11.54 o 
   7   8   6      238.65      289.48     23.59 o 
   8   8   6       51.97       67.29     13.15 o 
   9   8   6      110.62      112.09     20.70 o 
  10   8   6        2.06        1.60      8.37 o 
  11   8   6       45.60       44.74     15.18 o 
  12   8   6       68.79       83.47     20.10 o 
   1   9   6       20.34        6.09      4.98 o 
   2   9   6        0.85       -1.38      3.80 o 
   3   9   6       36.25       31.02      7.09 o 
   4   9   6      184.97      191.33     14.80 o 
   5   9   6       19.26        9.72      5.23 o 
   6   9   6       22.73       26.83      8.34 o 
   7   9   6        1.04       -4.58      7.23 o 
   8   9   6       54.22       37.78     11.31 o 
   9   9   6        3.44       12.22     10.60 o 
  10   9   6      336.32      405.18     40.10 o 
  11   9   6        3.87      -11.12     11.12 o 
   0  10   6        0.89       -2.76     21.89 o 
   1  10   6       16.98       25.07      8.31 o 
   2  10   6        6.15        4.85      6.59 o 
   3  10   6      204.24      212.60     18.07 o 
   4  10   6       20.96       23.15      7.94 o 
   5  10   6        0.19       -6.89      6.89 o 
   6  10   6       86.40       93.07     13.10 o 
   7  10   6      270.39      319.79     34.36 o 
   8  10   6       63.05      109.81     21.20 o 
   9  10   6      105.26      125.50     23.27 o 
   1  11   6        0.19        6.37      5.14 o 
   2  11   6       26.92       21.85      7.11 o 
   3  11   6       21.13       18.68      8.67 o 
   4  11   6       33.89       38.36     13.00 o 
   5  11   6        4.11       -1.04      5.93 o 
   6  11   6        8.74        6.09      6.54 o 
   2   0   7       94.80       82.98     27.73 o 
   4   0   7       83.50       74.57     25.12 o 
   6   0   7       87.96       90.08     25.50 o 
   8   0   7       11.25       12.27     12.98 o 
  10   0   7       33.01       37.37     12.93 o 
   0   1   7       35.81       20.92     13.84 o 
   1   1   7      102.61      101.13     14.49 o 
   2   1   7       21.25       26.30      9.68 o 
   3   1   7       39.82       25.63     16.18 o 
   4   1   7       30.52       39.16     13.64 o 
   5   1   7       73.69      100.78     19.21 o 
   6   1   7      135.41      119.19     21.46 o 
   7   1   7       62.58       78.17     25.56 o 
   8   1   7      192.69      188.98     20.99 o 
   9   1   7       30.82       42.62     27.68 o 
  10   1   7      122.66      116.75     17.60 o 
  11   1   7       31.41       36.41     19.66 o 
   1   2   7       21.58       12.99      6.87 o 
   2   2   7      148.22      162.61     19.65 o 
   3   2   7      139.08      164.23     24.60 o 
   4   2   7       17.28       18.41     10.08 o 
   5   2   7       50.73       23.82     10.52 o 
   6   2   7        1.17        0.16      5.94 o 
   7   2   7       30.59       11.16     17.70 o 
   8   2   7       28.02       23.22      8.21 o 
   9   2   7       20.58       28.37      9.40 o 
  10   2   7       92.50      128.78     22.36 o 
  11   2   7        9.88       -3.02     13.81 o 
   0   3   7      281.76      273.80     31.62 o 
   1   3   7       58.87       55.98     11.08 o 
   2   3   7        9.43        6.39      6.82 o 
   3   3   7       38.69       19.66     11.11 o 
   4   3   7        8.26        8.50      7.23 o 
   5   3   7        4.36       32.28     10.36 o 
   6   3   7      186.81      197.85     20.52 o 
   7   3   7       18.80       19.04      9.12 o 
   8   3   7      116.85      123.57     17.27 o 
   9   3   7      271.60      341.20     29.23 o 
  10   3   7       20.88       32.38     11.78 o 
  11   3   7       13.78        6.22     10.17 o 
   1   4   7       10.92       13.72      6.71 o 
   2   4   7       29.37       10.91     10.69 o 
   3   4   7       25.76       28.88      9.79 o 
   4   4   7       54.98       64.24     11.82 o 
   5   4   7        6.88        3.13      8.29 o 
   6   4   7       63.10       78.01     14.10 o 
   7   4   7       86.68      129.27     17.29 o 
   8   4   7       80.99      103.29     15.16 o 
   9   4   7      353.17      414.29     30.78 o 
  10   4   7      141.47      136.40     23.30 o 
   0   5   7       22.35       15.33     11.79 o 
   1   5   7       37.70       21.63     15.26 o 
   2   5   7       40.09       30.77     10.69 o 
   3   5   7       40.42       55.03     11.73 o 
   4   5   7      115.24      136.95     21.96 o 
   5   5   7       33.01       28.24      8.94 o 
   6   5   7      174.70      167.20     19.25 o 
   7   5   7      140.41      185.46     20.35 o 
   8   5   7       65.57       78.14     14.07 o 
   9   5   7       50.60       64.45     11.41 o 
   1   6   7       30.79       27.33     10.77 o 
   2   6   7       23.75       18.26      7.02 o 
   3   6   7       57.50       44.99     20.89 o 
   4   6   7       80.40       93.84     15.36 o 
   5   6   7        2.30        3.01      6.22 o 
   6   6   7       22.36       16.72     26.37 o 
   7   6   7        4.68        0.86      9.13 o 
   8   6   7        7.97       13.56      7.83 o 
   0   7   7       14.79       13.21     10.05 o 
   1   7   7       99.49      105.50     13.63 o 
   2   7   7       73.29       73.11     11.62 o 
   3   7   7       11.84       12.23      8.00 o 
   4   7   7       51.41       54.48     11.85 o 
   5   7   7        4.43        1.37      7.76 o 
   6   7   7       59.85       94.07     21.89 o 
   1   8   7       17.38       17.88      6.69 o 
   2   8   7       56.28       70.74     11.50 o 
                                                 
